# Supplementary material for: Endogenous cathelicidin protects against Toxoplasma gondii-associated liver damage
Source: Infect Immun. 2026 Feb 23;94(5):e00708-25. doi: 10.1128/iai.00708-25 (PMC13163205; doi:10.1128/iai.00708-25)
Supplement: Table S2 — Liver proteomic data. [file iai.00708-25-s0002.xlsx]

## Sheet: Sheet1
Table S2. Proteomics in liver of Camp+/+ and Camp-/- mice challenged with T. gondii
Protein	Gene	Protein.Name	Camp-/- SHAM_1	Camp-/-SHAM_2	Camp-/- SHAM_3	Camp-/- SHAM_4	Camp-/- T gondi_1	CRCamp-/- T gondi_2	Camp-/- T gondi_3	Camp-/- T gondi_4	Camp+/+ SHAM_1	Camp+/+ SHAM_2	Camp+/+ SHAM_3	Camp+/+ SHAM_4	Camp+/+ T gondii_1	Camp+/+ T gondii_2	Camp+/+ T gondii_3	Camp+/+ T gondii_4
1433B_MOUSE	Ywhab	14-3-3 protein beta/alpha	19.4323	19.2933	19.2582	19.3318	18.8605	19.1433	18.8382	19.0656	19.0559	19.1749	19.0487	19.3998	18.7453	18.9102	18.9061	18.9712
1433E_MOUSE	Ywhae	14-3-3 protein epsilon	19.9093	19.6302	19.7217	19.8127	19.5778	19.8423	19.4044	19.7829	19.7264	19.9488	19.7349	19.8846	19.6213	19.8194	19.7408	19.822
1433F_MOUSE	Ywhah	14-3-3 protein eta	18.0955	17.9292	18.1478	18.1824	17.2447	17.4131	17.1173	17.176	17.917	18.2942	18.0895	18.3041	17.3905	17.3382	17.2772	17.3927
1433G_MOUSE	Ywhag	14-3-3 protein gamma	16.5918	16.585	16.5535	16.722	16.1798	16.4528	16.2079	16.259	16.4064	16.605	16.4587	16.7177	16.2536	16.2671	16.3916	16.3916
1433S_MOUSE	Sfn	14-3-3 protein sigma	17.5185	16.4816	NA	17.224	19.6671	NA	18.6978	18.0995	19.0309	20.0558	NA	17.449	19.0791	17.0008	19.8977	19.3908
1433T_MOUSE	Ywhaq	14-3-3 protein theta	19.5873	19.5219	19.6224	19.5882	19.4408	19.379	19.249	19.2936	19.4431	19.5211	19.46	19.7352	19.3573	19.3327	19.1604	19.3494
1433Z_MOUSE	Ywhaz	14-3-3 protein zeta/delta	19.5726	19.7006	19.6351	19.6457	19.0802	19.1174	18.971	19.1181	19.4942	19.6997	19.4882	19.83	19.2	19.2754	19.0901	19.1726
2A5A_MOUSE	Ppp2r5a	Serine/threonine-protein phosphatase 2A 56 kDa regulatory subunit alpha isoform	15.9597	16.1034	16.0932	16.1625	15.7938	16.1532	15.8585	16.1086	16.0874	16.2559	15.9541	16.292	16.0634	16.2566	15.7902	15.8659
2A5E_MOUSE	Ppp2r5e	Serine/threonine-protein phosphatase 2A 56 kDa regulatory subunit epsilon isoform	16.7142	16.6165	16.6246	16.8785	16.4589	16.6501	16.4472	16.7118	16.8903	16.845	16.5992	16.7399	16.6247	16.6182	16.4356	16.6932
2AAA_MOUSE	Ppp2r1a	Serine/threonine-protein phosphatase 2A 65 kDa regulatory subunit A alpha isoform	17.8843	17.8541	17.9138	18.0041	17.5282	17.7457	17.5242	17.6546	17.787	17.9346	17.8352	17.9415	17.6677	17.6138	17.4931	17.6677
2AAB_MOUSE	Ppp2r1b	Serine/threonine-protein phosphatase 2A 65 kDa regulatory subunit A beta isoform	15.5617	15.6033	16.2341	16.5122	15.2694	15.6819	15.5508	15.4211	15.275	15.3042	15.5092	16.0904	15.7787	15.4224	15.2089	15.165
2ABA_MOUSE	Ppp2r2a	Serine/threonine-protein phosphatase 2A 55 kDa regulatory subunit B alpha isoform	17.0022	16.9708	16.9355	16.9975	16.4764	16.5264	16.5987	16.5487	16.7564	16.7739	16.941	17.043	16.5079	16.5975	16.5557	16.3666
2ABD_MOUSE	Ppp2r2d	Serine/threonine-protein phosphatase 2A 55 kDa regulatory subunit B delta isoform	16.1107	16.2636	16.1076	15.7611	15.9074	15.856	16.1046	15.7945	16.0359	15.5198	16.0605	16.1754	15.8036	15.9337	16.0076	16.1305
3BHS1_MOUSE	Hsd3b1	3 beta-hydroxysteroid dehydrogenase/Delta 5-->4-isomerase type 1	19.9874	20.1044	19.725	20.231	20.4255	20.3602	20.8179	20.8224	19.9363	19.8185	19.8499	19.8131	20.0142	20.1241	20.0255	20.3368
3BHS3_MOUSE	Hsd3b3	3 beta-hydroxysteroid dehydrogenase/Delta 5-->4-isomerase type 3	18.9125	19.0855	18.9004	19.2618	19.4374	19.4532	19.7866	19.7849	19.1404	19.0727	19.0682	18.9882	19.199	19.2765	19.275	19.4462
3BHS5_MOUSE	Hsd3b5	NADPH-dependent 3-keto-steroid reductase Hsd3b5	18.8156	17.4726	18.0692	17.7905	19.6798	19.8069	19.9852	19.9665	17.4874	17.2674	17.1629	17.1047	19.5199	19.067	18.7615	19.4464
3BHS6_MOUSE	Hsd3b6	3 beta-hydroxysteroid dehydrogenase/Delta 5-->4-isomerase type 6	17.323	16.4512	16.9009	16.6269	18.1319	18.1355	18.3696	18.47	16.4068	16.2701	16.3021	16.0655	18.032	17.8973	16.2765	17.9916
3BHS7_MOUSE	Hsd3b7	3 beta-hydroxysteroid dehydrogenase type 7	16.2077	16.9027	16.5863	16.6283	16.6668	16.9386	16.8651	17.0179	16.6007	16.6221	16.5079	16.4093	16.7101	16.5146	16.617	16.5464
3BP1_MOUSE	Sh3bp1	SH3 domain-binding protein 1	16.0219	16.2286	16.3866	16.3047	NA	NA	NA	NA	15.9863	16.1964	16.1829	16.5768	NA	NA	NA	NA
3HAO_MOUSE	Haao	3-hydroxyanthranilate 3,4-dioxygenase	19.7198	19.4799	19.6916	19.4961	20.2973	20.206	20.3707	20.3523	19.5528	19.4068	19.3691	19.4113	20.0975	20.0872	20.2544	20.2609
3HIDH_MOUSE	Hibadh	3-hydroxyisobutyrate dehydrogenase, mitochondrial	18.9206	18.8062	18.985	18.9004	19.1301	19.2156	19.4733	19.3618	19.3152	18.8109	18.7953	18.8125	19.3386	19.297	19.5159	19.2106
4ET_MOUSE	Eif4enif1	Eukaryotic translation initiation factor 4E transporter	NA	NA	13.8526	14.5535	12.3248	12.3854	NA	NA	14.5566	13.9185	NA	13.7547	14.0026	13.4987	NA	12.2272
4F2_MOUSE	Slc3a2	4F2 cell-surface antigen heavy chain	16.9268	16.8693	17.0637	17.1263	15.8927	15.9239	15.85	15.884	16.7476	17.0326	16.8991	17.1623	16.1179	16.1103	16.1602	16.0757
5NT3A_MOUSE	Nt5c3a	Cytosolic 5'-nucleotidase 3A	16.2973	16.6137	16.4172	16.4795	15.4405	15.3624	15.2702	15.2732	16.1228	16.2526	16.2484	16.4914	15.2932	15.2635	15.2926	15.2438
5NTC_MOUSE	Nt5c2	Cytosolic purine 5'-nucleotidase	15.9852	16.5926	16.3149	16.5581	15.7305	15.7234	15.5777	15.6197	16.2611	16.3849	16.2366	16.6553	15.7215	16.0564	15.4639	15.2335
5NTD_MOUSE	Nt5e	5'-nucleotidase	16.0877	16.2483	16.1548	16.073	16.7337	16.7038	16.6018	16.5232	16.55	16.6465	16.3033	16.6715	16.384	16.5368	14.8881	16.6106
6PGD_MOUSE	Pgd	6-phosphogluconate dehydrogenase, decarboxylating	18.8807	18.9716	18.7396	18.8102	17.6584	17.8355	17.838	17.7573	18.5935	18.8263	18.8594	18.8189	17.8324	17.6936	17.7691	17.8734
6PGL_MOUSE	Pgls	6-phosphogluconolactonase	17.4444	17.3417	17.31	17.4359	17.7161	17.7442	17.6545	17.8141	17.277	17.4484	17.0872	17.3853	17.7513	17.7377	17.5216	17.8158
A0A075B5J9_MOUSE;A0A075B5K3_MOUSE;A0A0G2JDN5_MOUSE;A0A0G2JFA8_MOUSE	Igkv17-121;Igkv17-127	Immunoglobulin kappa variable 17-127	16.1188	17.5316	17.0076	17.889	15.4259	15.3447	NA	14.9478	17.7517	17.8812	17.0664	17.6874	15.4976	16.5163	14.7723	14.8331
A0A075B5K2_MOUSE	Igkv9-124	Immunoglobulin kappa chain variable 9-124	15.026	16.3942	15.9689	16.5276	12.9788	NA	NA	13.9126	16.4098	16.4633	16.3886	16.3037	NA	16.9794	14.7761	NA
A0A075B5K6_MOUSE	Igkv2-109	Immunoglobulin kappa variable 2-109 (Fragment)	15.408	16.8274	15.2957	17.1776	NA	NA	NA	NA	16.5761	16.7907	16.6096	16.9101	14.5647	NA	NA	NA
A0A075B5K7_MOUSE;A0A0G2JG36_MOUSE	Igkv14-100	Immunoglobulin kappa chain variable 14-100	15.8626	15.9719	14.7211	16.0941	NA	NA	NA	NA	16.1945	15.8606	16.183	17.2971	NA	NA	16.4599	NA
A0A075B5K8_MOUSE;A0A0B4J1I0_MOUSE;A0A140T8M0_MOUSE;A0A140T8N1_MOUSE;F6XWB2_MOUSE	Igkv1-110;Igkv1-117;Igkv1-88;Igkv1-99	Immunoglobulin kappa variable 1-99	19.2848	20.3331	19.6914	20.7055	18.9401	18.813	18.6532	19.0947	20.3201	20.8357	20.6636	20.674	18.1035	18.592	19.2959	19.1064
A0A075B5L0_MOUSE	Igkv10-95	Immunoglobulin kappa variable 10-95	NA	17.1616	16.5385	17.2444	NA	NA	15.3371	NA	16.9005	17.5844	17.8624	NA	NA	NA	15.0126	NA
A0A075B5L7_MOUSE	Igkv4-80	Immunoglobulin kappa variable 4-80 (Fragment)	13.916	14.2164	NA	15.138	NA	NA	NA	NA	15.2838	15.8627	15.372	16.0298	NA	NA	NA	NA
A0A075B5M1_MOUSE	Igkv4-63	Immunoglobulin kappa variable 4-63	14.8562	15.2448	14.6268	15.1942	NA	14.2198	NA	14.1466	15.9442	15.904	14.9029	15.9533	13.9781	14.9502	13.5307	NA
A0A075B5M2_MOUSE	Igkv4-61	Immunoglobulin kappa chain variable 4-61	16.8	18.1244	17.3165	17.9714	15.5625	15.4582	14.9926	15.4071	17.7839	18.2096	18.0453	18.406	14.1046	16.6363	15.4304	15.1052
A0A075B5M7_MOUSE;A0A0G2JDV4_MOUSE	Igkv5-39	Immunoglobulin kappa variable 5-39	15.7249	16.1257	15.506	16.5182	NA	NA	15.2095	14.7755	16.5021	16.9237	17.0937	16.4342	13.4254	14.4178	14.2879	15.7819
A0A075B5N2_MOUSE;A0A0G2JEI6_MOUSE;A0A140T8P2_MOUSE	Igkv6-20;Igkv6-29	Immunoglobulin kappa chain variable 6-29	NA	14.4959	NA	14.6608	NA	NA	12.5315	NA	15.3711	14.6939	14.3783	14.901	NA	NA	NA	NA
A0A075B5N3_MOUSE;A0A0G2JE47_MOUSE;A0A0G2JFN8_MOUSE;A0A140T8M4_MOUSE	Igkv8-19;Igkv8-28	Immunoglobulin kappa variable 8-28	17.0454	13.8008	17.4878	NA	14.5618	14.506	13.8849	14.934	18.1892	17.7955	17.9543	NA	13.6318	NA	14.3381	14.7385
A0A075B5N4_MOUSE	Igkv8-27	Immunoglobulin kappa chain variable 8-27	14.4857	15.9406	14.0756	15.2249	NA	NA	NA	14.0927	16.0331	16.3728	15.8511	15.9386	NA	14.7459	14.634	NA
A0A075B5N9_MOUSE	Igkv3-7	Immunoglobulin kappa variable 3-7	15.9809	17.1462	16.3505	17.3589	13.9407	NA	11.1229	14.0529	17.2538	17.5041	16.9723	17.6967	12.0205	13.1585	NA	14.489
A0A075B5P0_MOUSE	Igkv3-2	Immunoglobulin kappa variable 3-2 (Fragment)	16.1204	17.1412	15.9994	17.7376	16.53	NA	13.8244	15.24	16.9215	17.0733	16.5197	17.0356	NA	NA	NA	NA
A0A075B5P3_MOUSE;A0A0A6YVP0_MOUSE	Ighg2b	Immunoglobulin heavy constant gamma 2B (Fragment)	17.7527	18.622	17.7624	18.7614	16.7607	16.4064	15.9377	16.7961	18.7358	18.8661	18.9011	18.7662	18.0934	18.9625	17.2313	17.5746
A0A075B5Q4_MOUSE;A0A075B5Q9_MOUSE;A0A0A6YWC7_MOUSE	Ighv5-12;Ighv5-15	Immunoglobulin heavy variable 5-12 (Fragment)	15.8232	17.3592	16.3747	16.9565	NA	NA	NA	NA	17.4169	17.8453	17.2812	17.3737	NA	16.7411	NA	16.3024
A0A075B5R0_MOUSE;A0A0B4J1P4_MOUSE	Ighv5-16	Immunoglobulin heavy variable 5-16	15.5864	16.2643	14.6471	16.2415	NA	NA	NA	NA	16.5007	16.7586	16.5422	16.8499	NA	15.1965	14.1578	14.7089
A0A075B5R4_MOUSE	Ighv14-1	Immunoglobulin heavy variable 14-1 (Fragment)	17.3538	18.1006	17.1946	18.2934	NA	NA	NA	NA	18.0932	17.8811	18.1795	18.2715	NA	16.9257	16.8786	NA
A0A075B5R5_MOUSE	Ighv4-1	Immunoglobulin heavy variable 4-1 (Fragment)	15.8459	15.3416	15.0442	15.6555	14.2998	14.5436	13.2237	NA	15.7161	15.5346	15.4588	16.1624	NA	14.2998	NA	14.6928
A0A075B5R7_MOUSE	Ighv14-2	Immunoglobulin heavy variable 14-2 (Fragment)	18.2827	19.1192	18.3853	19.1657	13.0491	NA	NA	14.5213	18.6368	18.9826	18.667	19.0915	14.3195	14.8411	13.9315	14.4253
A0A075B5S2_MOUSE	Ighv7-1	Immunoglobulin heavy variable 7-1 (Fragment)	16.9578	15.3785	14.692	15.6212	13.7917	NA	NA	15.1581	15.2695	16.3199	15.8053	16.3802	NA	14.8653	NA	14.8677
A0A075B5S9_MOUSE;A0A0A6YWH6_MOUSE;A0A0B4J1J4_MOUSE;A0A0B4J1J5_MOUSE	Ighv9-2;Ighv9-3;Ighv9-4	Immunoglobulin heavy variable 9-4	NA	16.7115	15.536	16.3546	NA	NA	NA	NA	16.2598	17.0724	16.8692	16.863	NA	NA	NA	NA
A0A075B5T2_MOUSE	Ighv6-3	Immunoglobulin heavy variable 6-3 (Fragment)	16.6827	17.0896	16.0991	16.9265	15.0186	14.0799	14.8641	15.9386	16.7197	17.1984	17.28	17.4497	15.5373	16.2231	15.9791	15.2479
A0A075B5T3_MOUSE	Ighv6-6	Immunoglobulin heavy variable 6-6 (Fragment)	16.4535	16.7847	NA	17.0869	NA	NA	NA	NA	NA	16.8965	16.9403	17.0006	16.8141	NA	17.0967	NA
A0A075B5T4_MOUSE;A0A075B5T7_MOUSE	Ighv1-4;Ighv1-7	Immunoglobulin heavy variable 1-4 (Fragment)	NA	16.7376	15.9956	16.6696	NA	NA	NA	NA	16.5615	16.2267	16.1034	16.8894	NA	NA	NA	NA
A0A075B5T6_MOUSE	Ighv10-3	Immunoglobulin heavy variable V10-3 (Fragment)	16.1059	17.1838	16.2792	17.0732	NA	NA	NA	16.5023	17.0291	17.3029	17.3999	17.3347	16.612	16.672	16.3674	13.2566
A0A075B5T9_MOUSE;A0A0A6YW37_MOUSE	Ighv1-9	Immunoglobulin heavy variable V1-9	15.6915	16.6691	16.8308	18.0252	15.5707	NA	14.1827	15.2846	17.7059	18.0138	17.8052	17.7555	15.4177	15.4852	16.1396	16.6311
A0A075B5V0_MOUSE	Ighv1-26	Immunoglobulin heavy variable 1-26 (Fragment)	NA	17.3358	16.0749	17.446	NA	NA	NA	NA	17.2812	17.0527	17.2483	17.1942	NA	NA	NA	NA
A0A075B5V1_MOUSE	Ighv1-31	Immunoglobulin heavy variable 1-31	18.423	19.36	18.3497	19.1524	16.528	16.4351	16.4191	17.1539	19.2017	19.4736	19.4953	19.42	15.0716	17.1489	16.8211	15.728
A0A075B5W1_MOUSE;A0A075B5X7_MOUSE;A0A0G2JFS5_MOUSE	Ighv1-50;Ighv1-69	Immunoglobulin heavy variable 1-50 (Fragment)	16.74	17.8686	16.7323	17.7496	NA	NA	NA	NA	17.826	17.8961	18.0943	17.9145	NA	15.2175	NA	NA
A0A075B5W3_MOUSE	Ighv1-53	Immunoglobulin heavy variable 1-53 (Fragment)	NA	15.8266	14.7753	16.1484	NA	NA	NA	NA	15.2874	15.828	15.6968	15.5931	NA	NA	NA	NA
A0A075B5W5_MOUSE	Ighv1-54	Immunoglobulin heavy variable V1-54 (Fragment)	14.1305	16.4988	NA	15.7165	NA	NA	NA	NA	16.9113	16.619	16.5463	16.5793	NA	NA	NA	NA
A0A075B5W6_MOUSE	Ighv1-55	Immunoglobulin heavy variable 1-55 (Fragment)	16.5494	18.3669	17.1429	18.1115	NA	NA	NA	13.1048	18.4827	18.5323	18.3657	18.4222	NA	15.223	NA	13.8651
A0A075B5Y1_MOUSE;A0A0G2JGK2_MOUSE	Ighv1-74	Immunoglobulin heavy variable V1-74	15.2379	NA	15.2129	13.8918	NA	NA	NA	14.9963	15.8046	15.9074	15.9699	14.5336	NA	14.7169	NA	NA
A0A075B5Y4_MOUSE	Ighv1-81	Immunoglobulin heavy variable 1-81 (Fragment)	15.8688	17.1291	16.0991	16.7655	NA	NA	14.5923	15.8028	17.1988	17.1289	17.1434	17.1301	NA	NA	NA	NA
A0A075B663_MOUSE;A0A075B664_MOUSE	Iglv1;Iglv2	Immunoglobulin lambda variable 1 (Fragment)	16.4389	17.084	16.0818	17.2234	NA	NA	NA	13.0723	16.9198	17.5237	17.3362	17.5725	NA	NA	NA	NA
A0A075B677_MOUSE	Igkv4-53	Immunoglobulin kappa variable 4-53	13.3183	13.8919	NA	14.2431	12.8448	NA	NA	NA	13.7075	13.2526	13.1079	13.724	NA	13.085	NA	NA
A0A075B684_MOUSE	Ighv1-62-1	Immunoglobulin heavy variable 1-62-1	15.8056	17.2186	16.2647	17.1977	NA	NA	NA	NA	17.464	16.7787	17.1388	17.0451	NA	NA	NA	NA
A0A075B6A3_MOUSE;A0A0A6YXW6_MOUSE	Igha	Immunoglobulin heavy constant alpha (Fragment)	16.8093	17.1324	16.941	16.8889	16.8597	16.8409	15.99	16.8882	16.0167	16.4686	16.4296	16.4299	16.0645	15.5963	16.2621	16.2447
A0A087WNW8_MOUSE;A0A087WP42_MOUSE;A0A087WQ31_MOUSE;A0A087WQ95_MOUSE;A0A087WQF1_MOUSE;A0A087WRE8_MOUSE;A0A087WRK0_MOUSE;A0A087WS18_MOUSE;A0A0A6YXZ1_MOUSE;A0A0N4SUT7_MOUSE;E9Q6L0_MOUSE;E9QKH0_MOUSE;E9QNY9_MOUSE;J3QP81_MOUSE	Clasp1	CLIP-associating protein 1	13.6537	13.2418	12.8951	NA	NA	NA	NA	NA	NA	NA	NA	13.2213	10.9409	NA	NA	13.2472
A0A087WP24_MOUSE;A0A087WPF8_MOUSE;A0A087WRJ2_MOUSE;A0A087WSR2_MOUSE;E9QN99_MOUSE	Abhd14b	Protein ABHD14B (Fragment)	NA	NA	NA	NA	NA	NA	NA	NA	21.6192	21.2136	21.0884	21.2934	21.8232	21.691	22.035	21.7857
A0A087WPC3_MOUSE	Cyp4a29	Cytochrome P450, family 4, subfamily a, polypeptide 29	15.9528	16.3402	16.5389	16.4561	16.5337	16.6013	16.2723	16.3645	16.2445	16.4979	16.3645	16.5789	16.3599	16.5231	16.0922	16.869
A0A087WPC9_MOUSE	Dnah7b	Dynein, axonemal, heavy chain 7B (Fragment)	16.0792	16.1473	15.4214	15.7649	15.6369	15.7831	15.3813	15.907	15.2933	16.1492	16.1898	16.4859	15.5348	16.1746	15.8	16.0399
A0A087WPJ3_MOUSE;A0A087WPM2_MOUSE;B2RXQ2_MOUSE;B2RXW8_MOUSE;B8QI36_MOUSE;S4R1D4_MOUSE	Ppfia1;Ppfia4	Protein tyrosine phosphatase, receptor type, f polypeptide (PTPRF),-interacting protein (liprin), alpha 4 (Fragment)	NA	NA	14.094	NA	13.7341	14.4529	14.5548	14.5638	13.8411	NA	14.4872	NA	13.526	14.7665	NA	NA
A0A087WPL5_MOUSE;E9QNN1_MOUSE	Dhx9	DEAH box protein 9	18.6665	18.9964	19.0787	19.0804	18.6332	18.8994	18.3153	18.5815	18.6373	18.6644	18.7255	19.1003	18.4455	18.3389	18.1769	18.2189
A0A087WPN7_MOUSE;A0A0A6YWN3_MOUSE	Ighv13-2	Immunoglobulin heavy variable 13-2	15.7177	17.0939	15.7325	16.974	NA	NA	NA	NA	17.2495	17.7677	17.2643	17.2632	NA	NA	NA	NA
A0A087WQ94_MOUSE;A0A087WQM0_MOUSE;A0A087WQS0_MOUSE;A0A1D5RM59_MOUSE;A0A6I8MWZ2_MOUSE;E9Q0S6_MOUSE	Tns1	Tensin 1 (Fragment)	16.0881	16.0244	15.8072	15.7537	16.2215	16.0983	16.0064	16.1652	16.0414	15.9617	16.0281	16.1154	15.9183	16.0619	16.0548	16.4535
A0A087WRT4_MOUSE;A0A1L1SQU7_MOUSE;F2Z4A3_MOUSE	Fat1	FAT atypical cadherin 1	13.6501	NA	13.4631	NA	13.2021	NA	13.4646	13.0254	12.4637	13.0287	13.3584	NA	12.6594	12.9133	NA	12.662
A0A087WSK5_MOUSE;A0A0R4J078_MOUSE	Ubxn4	UBX domain-containing protein 4 (Fragment)	18.5554	18.8227	18.3592	18.4287	18.1557	18.1916	17.9882	18.0861	18.3366	18.2006	18.1814	18.4032	17.8696	18.2832	14.2297	18.2654
A0A087WSN6_MOUSE;B7ZNJ1_MOUSE;B9EHT6_MOUSE	Fn1	Fibronectin	18.4484	18.7378	18.3498	18.6535	17.7176	17.7495	17.6236	17.8369	18.4292	18.3831	18.3946	18.7901	17.8558	17.8365	17.6942	17.7378
A0A087WSP5_MOUSE;Q8C3V4_MOUSE;Q99K94_MOUSE	Stat1	Signal transducer and activator of transcription	19.7914	18.8764	19.6824	19.3212	15.1717	14.0643	15.0949	15.0845	19.131	19.292	19.2799	19.2921	14.8755	13.998	14.8137	15.5816
A0A087WSU3_MOUSE	Ndufs1	NADH-ubiquinone oxidoreductase 75 kDa subunit, mitochondrial (Fragment)	17.1479	17.1556	16.8388	16.8632	17.2054	17.3652	16.8742	16.9281	NA	NA	17.9227	17.2362	17.3512	17.3904	17.7248	17.6505
A0A0A0MQC1_MOUSE	Ighv3-5	Immunoglobulin heavy variable 3-5	17.206	18.431	17.4288	18.5773	NA	NA	NA	NA	18.0799	18.555	18.8213	18.9017	NA	14.4191	15.285	NA
A0A0A0MQL2_MOUSE;E9PUH0_MOUSE	A430005L14Rik	RIKEN cDNA A430005L14 gene (Fragment)	17.0817	NA	16.9019	NA	17.3518	17.5324	17.6514	17.7517	16.9436	17.2181	16.9196	NA	17.3737	17.2136	NA	17.701
A0A0A6YVV8_MOUSE;A0A0A6YWB0_MOUSE;A0A0A6YWG1_MOUSE;A0A0A6YXQ4_MOUSE	Mbnl1	Muscleblind-like protein 1	16.2374	15.9477	16.9475	16.7899	16.4171	16.6679	16.2988	16.546	16.1822	16.8259	17.0622	16.2001	16.8913	16.8166	17.0918	17.253
A0A0A6YW07_MOUSE;Q80ZJ2_MOUSE;Q924B0_MOUSE	Impa1	Inositol-1-monophosphatase	18.4474	18.4536	18.3639	18.566	18.4682	18.237	18.3458	18.2699	18.2563	18.3635	18.157	18.513	18.6152	18.4081	18.5184	18.4425
A0A0A6YW80_MOUSE;G3X8Y3_MOUSE	Naa15	N-alpha-acetyltransferase 15, NatA auxiliary subunit	17.1282	17.0938	16.9744	16.8222	16.9761	16.8518	16.778	17.0181	16.9801	16.7864	16.4905	16.7581	16.7399	16.7671	NA	16.8188
A0A0A6YX73_MOUSE;Q8K1M3_MOUSE	Prkar2a	cAMP-dependent protein kinase type II-alpha regulatory subunit	18.3594	18.2275	18.1656	18.1263	18.0229	18.0187	17.9921	18.064	18.0334	17.9713	17.993	18.1268	17.871	18.0052	17.9639	17.8661
A0A0A6YXA5_MOUSE	Ighv1-15	Immunoglobulin heavy variable 1-15 (Fragment)	16.4854	17.2483	15.7108	17.0545	NA	NA	NA	NA	17.1191	16.8469	16.8606	17.1609	NA	16.7899	NA	NA
A0A0A6YXL6_MOUSE;A0A0A6YXX3_MOUSE;A0A1D5RM41_MOUSE;E9Q3Y4_MOUSE	Lrba	Lipopolysaccharide-responsive and beige-like anchor protein	17.8562	18.2899	17.9448	17.917	17.3922	17.456	17.4574	17.5146	17.5702	17.8443	17.7305	17.7831	17.5969	17.4709	17.3753	17.6483
A0A0A6YXN4_MOUSE	Ighv1-18	Immunoglobulin heavy variable V1-18 (Fragment)	15.1881	15.8741	14.9494	15.9632	14.2045	12.3182	NA	13.891	15.368	15.3822	15.759	15.93	NA	14.3428	NA	12.4859
A0A0A6YXQ0_MOUSE	Ighv8-8	Immunoglobulin heavy variable 8-8 (Fragment)	16.6671	17.7967	NA	18.0593	NA	13.5137	NA	NA	NA	NA	NA	18.2759	NA	14.6464	NA	NA
A0A0A6YY53_MOUSE;F6TQW2_MOUSE	Ighg2c	Immunoglobulin heavy constant gamma 2C (Fragment)	19.1682	20.7339	19.5835	20.7095	16.5326	15.9472	16.3459	17.1809	20.6574	20.885	20.6951	20.9979	15.5299	17.4418	16.6496	16.5295
A0A0A6YY54_MOUSE;Q3ULB0_MOUSE;S4R1W5_MOUSE	Rbm6	RNA-binding motif protein 6 (Fragment)	NA	14.2283	15.4391	13.5642	NA	NA	NA	NA	13.187	14.1212	NA	NA	NA	NA	NA	NA
A0A0A6YYE7_MOUSE	Igkv4-57	Immunoglobulin kappa variable 4-57 (Fragment)	15.8636	17.2274	16.3009	16.9273	15.1588	13.8024	14.4887	15.1124	17.6383	17.2712	16.9509	17.5176	NA	15.1124	13.1023	NA
A0A0B4J1H6_MOUSE	Igkv2-137	Immunoglobulin kappa chain variable 2-137 (Fragment)	16.0534	16.9972	15.997	16.6497	NA	NA	14.8423	15.4951	16.7277	16.6965	16.2447	16.731	NA	15.3129	NA	NA
A0A0B4J1H7_MOUSE	Igkv1-135	Immunoglobulin kappa variable 1-135 (Fragment)	17.5375	17.9668	17.551	18.4853	NA	NA	NA	NA	18.32	18.6008	18.4524	18.7613	NA	17.0251	NA	NA
A0A0B4J1I5_MOUSE;A0A0B4J1I8_MOUSE	Igkv4-59;Igkv4-70	Immunoglobulin kappa chain variable 4-70 (Fragment)	16.434	16.7692	16.3933	17.0372	NA	NA	NA	NA	16.7959	17.0597	16.6079	17.0504	NA	NA	NA	NA
A0A0B4J1I9_MOUSE	Igkv4-55	Immunoglobulin kappa variable 4-55 (Fragment)	14.9659	15.1956	14.1042	15.5771	14.2309	NA	NA	14.0973	15.2102	15.4198	15.584	16.0159	NA	13.9698	12.7068	NA
A0A0B4J1J6_MOUSE	Ighv10-1	Immunoglobulin heavy variable 10-1 (Fragment)	NA	16.5883	13.1996	16.3683	NA	NA	NA	12.6325	16.9955	16.9954	16.9682	16.7788	NA	NA	NA	6.94001
A0A0B4J1J7_MOUSE;A0A0G2JEU7_MOUSE	Ighv1-82	Immunoglobulin heavy variable 1-82	1.48129	14.9166	13.9606	15.0456	NA	NA	NA	NA	15.0705	15.3863	15.4208	15.4795	1.48129	NA	NA	NA
A0A0B4J1N0_MOUSE;A0A0G2JFE9_MOUSE	Ighv1-76	Immunoglobulin heavy variable 1-76	15.2672	15.9863	15.3357	16.1913	14.8802	NA	NA	NA	15.7207	16.0603	16.0361	16.1469	11.2822	NA	NA	NA
A0A0F6AIX5_MOUSE;A0A0F6AIX6_MOUSE;A0A1W2P7C8_MOUSE;A0A1W2P7T7_MOUSE;A0A1W2P820_MOUSE	Ldah	Lipid droplet-associated hydrolase	NA	NA	16.0949	NA	NA	14.7688	15.0688	14.3369	15.553	NA	NA	NA	14.8718	NA	13.054	NA
A0A0G2JDE1_MOUSE	Ighv8-12	Immunoglobulin heavy variable V8-12 (Fragment)	NA	NA	16.7707	NA	NA	NA	NA	16.21	18.2012	18.3104	18.2998	NA	NA	NA	NA	13.1123
A0A0G2JDR6_MOUSE;A0A0G2JEF6_MOUSE;A0A0G2JEP4_MOUSE;A0A1L1SSC0_MOUSE;A0A668KLE1_MOUSE	Lrrfip2	Leucine-rich repeat flightless-interacting protein 2 (Fragment)	15.4359	12.7429	15.2001	14.7128	16.0084	16.0756	15.4294	15.209	15.0657	15.0596	15.4377	14.805	15.5774	15.6376	15.4506	15.9686
A0A0G2JDR8_MOUSE;A0A0G2JDX0_MOUSE;A0A0G2JE72_MOUSE	0610040J01Rik	RIKEN cDNA 0610040J01 gene (Fragment)	15.1903	14.8402	14.5362	15.0286	NA	14.5379	13.9163	14.5518	15.1588	14.5303	NA	15.018	14.6907	14.8267	14.1076	NA
A0A0G2JE99_MOUSE	Iglc1	Immunoglobulin lambda constant 1 (Fragment)	16.4753	16.5741	15.9311	16.8976	12.6343	11.0405	13.5667	14.7816	17.0157	17.5648	17.1751	17.3393	12.9683	14.0164	12.9211	12.816
A0A0G2JEP2_MOUSE;D3YYR5_MOUSE;D3Z5U5_MOUSE;Q9Z256_MOUSE;Q9Z257_MOUSE	P2rx4	P2X purinoceptor 4	16.0522	16.4197	16.1591	16.3385	15.5508	15.4769	15.45	16.0034	16.2226	16.3968	16.2965	16.6908	15.6746	15.5023	15.7699	14.8969
A0A0G2JFP4_MOUSE	Frrs1	Ferric-chelate reductase 1	17.6764	17.8394	17.5692	17.7353	18.1295	17.9888	17.7693	17.9307	17.6077	17.6712	17.5869	17.6966	18.2775	18.2164	18.2008	17.9501
A0A0G2JG44_MOUSE	Uox	Uricase (Fragment)	15.4519	15.1652	15.9839	15.4653	16.0138	15.5629	15.9188	15.6183	15.4586	15.4589	15.4586	15.9104	15.9488	15.8723	15.908	15.2161
A0A0J9YTU1_MOUSE;A0A0J9YU79_MOUSE;A0A0J9YUK6_MOUSE;E9Q1Q9_MOUSE	Khk	Ketohexokinase (Fragment)	20.7651	20.5244	20.5939	20.5345	21.2575	21.0423	21.4702	21.26	20.6606	20.3466	20.2673	20.1848	21.0282	20.8021	21.2482	21.2337
A0A0J9YTZ8_MOUSE;A0A0J9YV30_MOUSE;A0A0J9YV66_MOUSE	Pxn	Paxillin (Fragment)	15.7382	15.8431	14.9441	15.299	15.5105	15.0994	15.3724	14.9607	14.9317	15.9323	16.4912	15.7126	14.8991	15.6127	15.7484	15.7648
A0A0J9YUD5_MOUSE;B9EJ54_MOUSE	Nup205	Nucleoporin 205	14.9672	15.1615	15.1132	15.3969	14.5333	14.6738	14.7954	14.8381	14.9166	14.918	14.8731	15.2465	14.7929	14.756	14.695	14.9084
A0A0J9YUG5_MOUSE;D3Z271_MOUSE;Q8BGM4_MOUSE;Q8BY07_MOUSE	Mettl27	Methyltransferase-like 27 (Fragment)	16.2043	16.3315	16.1929	16.3433	16.0437	15.8112	15.8658	15.8112	16.1633	16.3583	16.273	16.4096	15.9782	16.0528	15.3378	15.8626
A0A0J9YUI8_MOUSE	Gckr	Glucokinase regulatory protein	16.4184	16.9168	16.8339	18.1116	16.7617	16.9807	17.7081	17.2561	18.2534	17.4606	15.5314	17.3963	17.3757	16.4246	15.5677	16.1865
A0A0N4SUU0_MOUSE;A0A0N4SWD7_MOUSE;E9Q6H8_MOUSE	Plekha5	Pleckstrin homology domain-containing, family A member 5 (Fragment)	14.9267	14.4317	14.5033	14.3634	14.1403	14.4649	14.3767	14.4317	14.4744	14.8153	14.9451	14.5235	14.3767	14.6188	14.7979	14.7184
A0A0N4SVT7_MOUSE;Q8R379_MOUSE	Gimap7	GTPase, IMAP family member 7 (Fragment)	14.1542	13.8503	14.5626	14.2294	NA	NA	NA	NA	13.9078	14.0377	13.732	14.1555	NA	NA	NA	NA
A0A0N4SW65_MOUSE;A0A0N4SWC3_MOUSE;A0A0R4J0B4_MOUSE	Cmas	N-acylneuraminate cytidylyltransferase	NA	15.3812	15.231	NA	14.4254	13.6092	NA	NA	NA	14.6331	15.279	NA	NA	NA	14.0982	NA
A0A0R4IZY2_MOUSE	Cyp2d26	Cytochrome P450	19.8588	19.9033	19.7196	19.8151	19.9936	20.18	20.0609	20.2134	19.9111	19.6707	19.9452	19.8128	19.8903	19.9409	20.1507	19.8709
A0A0R4IZY9_MOUSE	Dus3l	tRNA-dihydrouridine(47) synthase [NAD(P)(+)]	15.7754	16.3259	16.421	16.3301	15.2139	15.7033	15.0027	15.6458	16.1419	16.3482	15.5472	16.4818	15.9482	15.8027	15.9182	15.6366
A0A0R4J049_MOUSE	Prmt5	Protein arginine N-methyltransferase 5	14.8863	14.6874	14.059	14.0493	14.3722	14.0886	14.2824	14.0518	14.3305	14.5446	14.6235	14.5922	14.0257	14.0469	14.1113	14.0909
A0A0R4J050_MOUSE;A0A1L1SRC1_MOUSE;A0A1L1SS90_MOUSE	Acy1	N-acyl-L-amino-acid amidohydrolase	NA	NA	NA	NA	NA	NA	18.6648	18.327	17.4539	16.4458	16.67	17.0491	17.0925	16.8453	17.0484	17.1058
A0A0R4J065_MOUSE	Atg4b	Cysteine protease	17.9002	17.9297	17.5918	17.6893	17.9664	17.9258	17.9241	17.9748	17.538	17.6833	17.8327	17.6212	17.7339	17.5614	14.889	17.7527
A0A0R4J083_MOUSE	Acadl	Long-chain specific acyl-CoA dehydrogenase, mitochondrial	20.72	20.8371	20.5859	20.6559	20.8105	20.8235	20.8945	20.9552	20.575	20.6251	20.7835	20.6711	20.7885	20.8371	20.9635	20.8555
A0A0R4J092_MOUSE	Manba	Beta-mannosidase	14.2532	14.9953	NA	14.8304	14.289	14.6478	NA	NA	14.3608	14.4798	15.0095	14.4524	15.2202	14.8135	16.1308	NA
A0A0R4J094_MOUSE	Fahd2a	Fumarylacetoacetate hydrolase domain-containing 2A	16.9365	16.9549	17.1201	17.0138	17.2578	17.3005	17.3027	17.3536	17.4027	16.9066	17.037	17.0024	17.4361	17.15	17.0151	17.1477
A0A0R4J0B5_MOUSE	Rusf1	RUS family member 1	17.3565	17.2678	17.6153	17.826	17.2988	17.4899	17.3738	17.2636	17.2606	17.5761	17.5326	17.3941	17.4866	17.3964	16.8732	17.3566
A0A0R4J0H7_MOUSE	Ncapd2	Condensin complex subunit 1	14.7262	14.717	13.9991	14.2698	NA	NA	NA	NA	NA	NA	NA	14.4518	NA	NA	NA	NA
A0A0R4J0I1_MOUSE	Serpina3k	Serine protease inhibitor A3K	18.9667	18.9482	18.9802	19.2667	19.5672	19.5043	19.5074	19.4784	18.5142	19.023	18.6297	18.6643	19.4653	19.7347	19.399	19.638
A0A0R4J0P7_MOUSE;D6RDC9_MOUSE;D6RGN1_MOUSE	Slc22a18	Solute carrier family 22 member 18	18.8713	18.5471	18.5377	18.6023	17.7774	17.8807	17.8016	17.7686	18.1609	18.578	18.7795	18.4487	17.8319	17.9867	17.8319	17.8397
A0A0R4J140_MOUSE;Z4YLI8_MOUSE	Cluh	Clustered mitochondria protein homolog	16.3354	16.5195	16.4409	16.288	17.2039	17.1195	17.0448	17.0944	16.4345	16.658	16.5914	16.3858	16.9836	17.045	16.5924	17.1557
A0A0R4J1E2_MOUSE;A0A0R4J1L2_MOUSE;D3YY68_MOUSE;F6ZFU0_MOUSE;Q80T06_MOUSE;Q91VK2_MOUSE	Eef1d	Elongation factor 1-delta	17.1162	16.9073	16.6616	17.1716	17.3831	17.1742	16.9335	17.1604	16.4589	17.0812	16.858	17.1434	16.9539	17.152	17.1834	16.9656
A0A0R4J1G9_MOUSE;E9QN92_MOUSE	Steap3	Metalloreductase STEAP3	16.1221	16.1784	16.1557	16.2333	15.5735	16.0921	16.3788	16.313	16.8118	16.0822	16.1083	16.4005	16.3772	16.1556	8.69777	16.1814
A0A0R4J1H2_MOUSE	Glyctk	Glycerate kinase	15.2171	NA	NA	NA	NA	NA	NA	NA	18.5841	18.759	19.0848	18.7065	19.2181	19.3317	19.4224	19.3665
A0A0R4J1Q0_MOUSE;D6RE33_MOUSE;F6ZJ27_MOUSE;G5E896_MOUSE	Edc4	Enhancer of mRNA-decapping protein 4	15.497	15.506	15.8017	15.6484	14.5935	15.083	13.091	NA	NA	14.992	15.7155	NA	NA	NA	15.116	15.3567
A0A0R4J1R7_MOUSE	Pcbd2	4a-hydroxytetrahydrobiopterin dehydratase	18.8499	18.4582	18.7364	18.3972	18.8865	18.8677	19.0463	18.8923	18.6826	18.2317	18.3079	18.4704	18.7904	18.709	19.162	18.6628
A0A0R4J1Y3_MOUSE;E9QMF4_MOUSE	Osgep	Probable tRNA N6-adenosine threonylcarbamoyltransferase	13.601	14.1104	13.5953	13.8224	12.9904	13.3794	13.4175	13.5235	13.9778	13.4324	13.3827	14.0276	12.7285	13.6793	13.3644	12.8758
A0A0R4J256_MOUSE	Psmb9	Proteasome subunit beta	18.4156	18.2674	18.5707	18.4849	16.6632	15.7646	16.0181	16.0122	18.3207	18.0846	17.646	18.0511	16.2179	NA	NA	15.8946
A0A0R4J2D3_MOUSE	Mia3	Transport and Golgi organization protein 1 homolog	16.4486	15.2196	16.4762	13.896	16.1756	16.1071	15.5724	15.8832	16.218	16.4074	16.5342	14.9957	16.2241	15.5047	16.4515	16.1243
A0A0U1RNF2_MOUSE;A2RTH5_MOUSE	Lcmt1	Leucine carboxyl methyltransferase 1	16.8067	16.7988	16.5381	16.6813	16.5191	16.6912	16.5777	16.6966	16.5131	16.5131	16.511	16.5633	16.6331	16.4513	16.5	16.5734
A0A0U1RNT4_MOUSE;J3QPY0_MOUSE	1600014C10Rik	RIKEN cDNA 1600014C10 gene	20.3207	20.1251	20.1692	20.2082	20.4484	20.4315	20.4385	20.4509	20.1138	20.2405	20.0283	20.1076	20.2749	20.2779	19.5966	20.4145
A0A0U1RNX2_MOUSE	Dmac2	Distal membrane-arm assembly complex protein 2 (Fragment)	16.7196	16.5888	16.4392	16.68	17.2635	16.9453	17.4132	17.4469	16.6265	16.8443	16.9654	16.58	17.2214	17.6894	17.4629	17.0594
A0A0U1RPA8_MOUSE;A0A338P755_MOUSE;D3YVG1_MOUSE;D3Z3V3_MOUSE	Septin1;Septin5	Septin-1 (Fragment)	15.7169	15.8315	15.3944	NA	15.1616	15.3763	15.3224	15.5323	NA	NA	NA	16.2584	15.8846	15.8305	NA	NA
A0A140LHD4_MOUSE;A0A140LHT6_MOUSE;A0A140LI38_MOUSE;E9QPQ8_MOUSE	Mrpl48	39S ribosomal protein L48, mitochondrial (Fragment)	15.3892	15.0942	15.1171	15.0888	15.727	15.7243	15.4402	15.657	15.0827	15.0749	15.1349	14.8923	15.3321	15.2806	16.0393	15.264
A0A140LIF8_MOUSE;Q9Z1M2_MOUSE	Irgm2	Immunity-related GTPase family M member 2	17.2156	16.7158	16.7372	16.6478	11.4844	NA	12.1419	14.1845	16.5879	16.6946	16.7754	16.9198	NA	13.3741	13.7158	NA
A0A140LIS8_MOUSE	Gm4756	Predicted gene 4756	16.3333	16.3287	16.5763	16.4407	16.4613	16.7246	16.7451	16.8811	16.5355	16.7463	16.0017	16.4264	16.1606	16.4147	16.0708	16.4261
A0A140LJ04_MOUSE;E9Q5W5_MOUSE	Zzef1	Zinc finger ZZ-type and EF-hand domain-containing protein 1	14.6742	NA	14.2905	14.8697	14.2763	NA	14.8895	NA	NA	13.9267	14.0351	13.9685	14.4013	14.3594	13.8703	13.9839
A0A140LJ55_MOUSE;A1L3P4_MOUSE;B0QZV3_MOUSE	Slc9a6	Solute carrier family 9 (sodium/hydrogen exchanger), member 6 (Fragment)	16.4945	16.5339	16.1083	16.0791	16.3755	16.4791	16.2927	16.7155	16.1002	16.3365	16.1522	16.1557	16.1037	16.5431	16.1406	16.3862
A0A140T8M1_MOUSE	Igkv10-96	Immunoglobulin kappa variable 10-96 (Fragment)	17.6266	18.4765	17.6151	18.6499	15.4287	NA	NA	15.4013	18.7763	18.7259	18.9041	18.6097	14.4351	17.2215	14.8319	14.9869
A0A140T8M2_MOUSE	Igkv12-44	Immunoglobulin kappa variable 12-44 (Fragment)	17.4652	18.2694	17.6482	18.3064	NA	16.9014	17.2374	17.5449	18.214	18.4976	18.2754	18.602	16.4353	13.8357	NA	16.2471
A0A140T8M3_MOUSE	Igkv8-30	Immunoglobulin kappa chain variable 8-30 (Fragment)	17.2682	18.2806	17.4135	17.8528	NA	15.5534	13.3161	15.7947	17.8644	17.8981	18.2013	18.352	15.5875	16.0147	15.6274	13.0931
A0A140T8M5_MOUSE	Igkv6-15	Immunoglobulin kappa variable 6-15 (Fragment)	18.1171	17.5082	17.2568	17.643	12.6271	NA	15.0526	15.6438	17.2809	17.7452	17.7922	17.963	16.6982	16.6755	16.2772	13.9359
A0A140T8M6_MOUSE	Igkv3-5	Immunoglobulin kappa chain variable 3-5 (Fragment)	16.7328	16.9856	15.9335	16.9577	NA	NA	NA	NA	17.0034	17.4071	16.9761	17.1306	NA	NA	NA	NA
A0A140T8N5_MOUSE	Igkv6-23	Immunoglobulin kappa variable 6-23 (Fragment)	15.4452	16.9148	16.2952	16.8298	NA	NA	NA	NA	16.2443	17.1241	17.2766	17.0556	NA	NA	15.7336	NA
A0A140T8N7_MOUSE;A0A140T8Q3_MOUSE	Igkv6-17;Igkv6-25	Immunoglobulin kappa chain variable 6-25 (Fragment)	15.0834	16.7254	13.6414	16.2804	NA	NA	NA	NA	16.1604	16.6004	17.2813	16.6524	15.1041	12.94	NA	NA
A0A140T8N9_MOUSE	Igkv6-32	Immunoglobulin kappa variable 6-32 (Fragment)	15.0248	15.2068	14.4732	15.6444	14.2227	NA	NA	14.5513	16.7721	16.3031	16.4675	16.2811	14.0572	15.469	14.9119	14.72
A0A140T8P5_MOUSE	Igkv8-24	Immunoglobulin kappa chain variable 8-24 (Fragment)	15.5644	NA	15.253	NA	10.6443	11.596	11.8456	12.5081	16.2865	16.4519	16.5191	10.6962	12.7381	NA	12.4956	11.8981
A0A140T8P6_MOUSE	Igkv12-46	Immunoglobulin kappa variable 12-46 (Fragment)	17.2809	17.5928	17.19	17.7169	13.6536	13.4639	NA	14.7949	18.1392	18.3133	17.8344	17.9116	13.1537	14.086	14.017	13.466
A0A140T8P9_MOUSE	Igkv14-111	Immunoglobulin kappa variable 14-111 (Fragment)	16.3588	17.0174	16.548	17.2016	13.6953	13.7084	14.731	14.2723	17.1851	16.9517	17.236	17.4027	14.318	14.7165	14.5257	14.3147
A0A140T8U1_MOUSE;Q3UNV4_MOUSE	Cyp2j13;Cyp2j7	Cytochrome P450, family 2, subfamily j, polypeptide 7	18.0607	18.2896	17.8641	NA	18.1434	18.4587	18.5917	18.5368	NA	17.7468	NA	NA	NA	NA	18.392	18.5459
A0A151GZA7_TOXGO	TGPRC2_210370	Putative RNA helicase-1	18.4825	18.7577	18.6984	18.823	18.7171	18.6733	18.7959	18.6861	18.7366	18.8533	18.8863	18.9092	18.8068	18.6976	18.5851	18.8749
A0A151GZX1_TOXGO	TGPRC2_307860C	Putative transmembrane protein (Fragment)	12.9165	12.2189	NA	12.57	12.8923	12.2194	11.9189	NA	NA	13.1817	12.9504	13.0118	NA	NA	NA	NA
A0A151H0G3_TOXGO	TGPRC2_275850	Dense granule protein GRA12	20.9852	NA	20.7923	NA	21.3493	21.1245	21.3431	NA	21.2186	21.1259	21.2344	20.2609	21.2532	NA	21.4734	21.6214
A0A151H165_TOXGO	TGPRC2_280800	SWI2/SNF2 SRCAP/Ino80	13.9902	13.3287	13.401	13.3748	13.9646	14.2182	13.2941	13.5742	13.2941	13.5301	14.4136	13.3804	13.282	14.0206	14.2709	13.5692
A0A151H1D9_TOXGO	TGPRC2_283702	non-specific serine/threonine protein kinase	17.3779	17.629	16.8703	17.4093	17.4046	17.3876	17.209	17.5439	17.0476	17.4746	17.097	17.5053	17.1878	17.3719	17.4956	17.2389
A0A151H1V8_TOXGO	TGPRC2_220300	Ribosomal protein L15 protein	18.0369	18.2731	18.6024	18.1611	16.813	16.8584	17.3882	16.9006	18.5413	18.0188	17.6335	17.8852	17.4505	NA	16.6138	16.9624
A0A151H307_TOXGO	TGPRC2_232140	Transmembrane protein	18.2432	18.2706	17.5627	18.2007	18.5358	18.3558	18.3124	18.6557	17.498	18.4345	18.6565	18.2869	18.1766	18.8745	18.8962	18.9079
A0A151H381_TOXGO	TGPRC2_231430	dolichyl-diphosphooligosaccharide--protein glycotransferase	21.2431	21.4917	21.2205	21.1901	21.2474	21.3963	21.1932	21.3198	21.0392	20.9617	20.9626	21.0775	21.2731	21.2295	21.2089	21.33
A0A151H4D4_TOXGO	TGPRC2_321900	Fructose-bisphosphate aldolase (Fragment)	20.2014	16.8404	20.2609	17.391	20.3225	20.324	20.2552	20.1958	20.0356	20.3177	20.1772	18.2241	20.1089	20.1978	20.4341	20.2329
A0A151H4X7_TOXGO	TGPRC2_216580	Uncharacterized protein (Fragment)	NA	NA	NA	NA	15.4737	15.3273	15.6879	15.3803	NA	15.7579	15.9531	NA	15.521	NA	15.8709	15.6759
A0A151H587_TOXGO	TGPRC2_304955A	Serine/threonine specific protein phosphatase (Fragment)	17.0011	16.9203	16.8851	16.9741	17.0949	16.9689	16.9622	17.1529	16.8152	16.9334	16.9818	17.1297	16.951	17.278	16.8895	17.6982
A0A151H6N1_TOXGO	TGPRC2_267080A	Putative 26S protease regulatory subunit 4	NA	17.1533	16.3054	NA	16.7577	16.299	NA	17.0793	NA	16.8464	17.1512	16.9486	16.5546	16.9068	15.888	16.8538
A0A151H7S5_TOXGO	TGPRC2_314410A	Putative aquarius (Fragment)	13.9438	13.9934	15.0868	16.3861	12.8645	12.7711	13.4717	13.6987	16.9442	15.084	13.6015	15.2995	15.9711	16.22	NA	13.3928
A0A151H895_TOXGO	TGPRC2_313190	Rab18/RabC-family small GTPase	19.5828	NA	NA	19.7556	NA	19.3802	19.2565	19.3355	19.4411	19.5522	NA	19.7102	19.3373	19.3831	19.6897	NA
A0A151H8C0_TOXGO	TGPRC2_316520	1,4-alpha-glucan branching enzyme	19.2671	16.3689	19.1501	NA	19.768	19.7418	19.8222	19.6348	19.3292	19.2354	19.5098	16.2866	19.8793	19.2785	20.0542	19.7433
A0A151H9A1_TOXGO;A0A151HHY0_TOXGO	TGPRC2_286420;TGPRC2_294800A	Putative elongation factor 1-alpha (EF-1-ALPHA) (Fragment)	19.0224	19.3983	18.5973	19.1505	19.0168	19.2471	19.0859	19.0337	18.6466	18.6969	18.792	19.1526	18.9065	19.3453	18.8942	18.8724
A0A151HA41_TOXGO	TGPRC2_239340A	GTP1/OBG protein	14.763	14.3216	14.5601	14.525	14.5249	15.2247	15.0188	14.987	14.5614	14.5592	15.357	14.6003	14.3669	15.0018	15.6274	15.5814
A0A151HA64_TOXGO	TGPRC2_238940A	GDP-mannose 4,6-dehydratase (Fragment)	16.0922	15.4669	16.003	15.4486	16.2812	16.2319	16.1557	16.0815	15.6499	16.0691	15.9952	15.8514	16.1992	16.0768	16.2547	16.4637
A0A151HA90_TOXGO	TGPRC2_205710	Lysine--tRNA ligase	19.3977	19.4067	19.1669	19.2362	18.8806	18.8795	18.7476	18.7227	19.1656	19.3302	19.45	19.2344	18.7815	18.7589	17.733	18.7572
A0A151HAD9_TOXGO	TGPRC2_205550	AGC kinase	15.7015	15.736	14.8189	15.4408	15.8387	15.6444	14.8722	15.7445	14.7364	15.5238	15.6212	15.6388	15.6308	15.6271	15.7322	16.2581
A0A151HAF1_TOXGO	TGPRC2_205220	Putative U5 snRNP-associated subunit	15.7099	15.1502	15.7575	15.5734	13.495	15.8551	15.493	15.6023	15.6402	15.7755	15.7568	15.4719	14.4258	15.4058	15.5968	15.6526
A0A151HAR9_TOXGO	TGPRC2_204020	Ribosomal protein RPL8	19.4463	15.846	19.3568	18.906	19.5843	19.3742	19.402	19.3711	19.3439	19.3767	19.3687	19.2429	19.4688	19.6541	19.4128	19.5515
A0A151HBU7_TOXGO	TGPRC2_320010A	Uncharacterized protein (Fragment)	NA	NA	NA	14.0483	NA	13.6535	NA	NA	NA	NA	NA	13.6194	NA	NA	NA	NA
A0A151HBX2_TOXGO	TGPRC2_319860B	DNA polymerase epsilon catalytic subunit (Fragment)	14.9095	15.0532	14.7717	14.8306	14.7786	14.8339	14.7717	14.7717	14.7326	14.8685	14.89	14.9323	14.6526	15.0345	14.8239	14.9259
A0A151HC25_TOXGO	TGPRC2_319308	Putative adenylate kinase	15.2047	15.3187	15.9138	15.4528	15.2796	15.2339	15.134	15.4697	14.8937	15.1212	14.9839	15.6853	15.0424	15.4007	15.2273	15.1601
A0A151HC50_TOXGO	TGPRC2_318510	Vesicle-fusing ATPase	NA	NA	17.729	NA	NA	NA	NA	NA	17.6878	17.7153	NA	NA	NA	17.545	NA	NA
A0A151HCB1_TOXGO	TGPRC2_217810	Uncharacterized protein	19.9237	19.5022	19.5538	19.4126	20.0047	19.904	19.6568	19.7993	18.1777	19.4569	20.0869	19.7267	19.9335	20.3773	20.6391	20.5005
A0A151HCE0_TOXGO	TGPRC2_217600	Calcium-dependent protein kinase CDPK9	18.777	18.5276	18.8112	18.7215	18.974	NA	NA	NA	18.5437	18.9412	18.6265	NA	19.3974	19.1197	18.8921	19.3679
A0A151HCR9_TOXGO	TGPRC2_219218	IQ calmodulin-binding motif domain-containing protein	19.3623	19.32	19.3684	19.5023	19.4852	19.6281	19.646	19.534	19.2806	19.5447	19.7501	19.3291	19.567	19.503	19.4378	19.8389
A0A151HDM6_TOXGO	TGPRC2_254090	Cytochrome b5-like heme/steroid-binding domain protein	NA	NA	NA	NA	19.1933	19.7546	NA	NA	19.5341	NA	18.8362	19.3152	19.2651	19.1916	19.3585	19.2505
A0A151HET5_TOXGO	TGPRC2_237290	Leucine rich repeat-containing protein (Fragment)	17.0027	16.8128	17.3699	16.8842	17.1173	17.478	17.6718	17.4657	16.6083	16.3858	16.5679	16.2936	17.5151	17.4623	17.5367	16.6241
A0A151HFJ8_TOXGO	TGPRC2_215590A	succinate dehydrogenase (Fragment)	18.6272	18.5965	18.6374	18.5003	18.7628	18.7409	18.8107	18.8766	18.6009	18.5287	18.7042	18.4736	18.7553	18.8184	18.7691	18.8434
A0A151HFP9_TOXGO	TGPRC2_248690	Uncharacterized protein	17.8867	18.0746	18.2896	18.111	18.2149	18.0549	18.2982	18.0746	18.1187	18.2243	18.3298	18.1521	18.207	18.2217	18.3088	18.2668
A0A151HFW9_TOXGO	TGPRC2_247550	Heat shock protein HSP60	NA	17.7792	19.6777	17.9199	18.4321	18.1568	19.7885	18.3025	NA	17.1911	NA	17.5021	18.663	16.6207	16.2107	17.6605
A0A151HGP4_TOXGO	TGPRC2_209030	Actin ACT1	19.0072	19.1038	18.7438	18.9952	17.9325	17.5758	17.5064	17.747	18.7914	18.8388	19.1003	19.0914	17.7472	17.7435	17.8653	18.0962
A0A151HHZ1_TOXGO	TGPRC2_285272	FAS1 domain-containing protein	18.3305	18.3281	18.3935	18.4619	18.7156	18.6774	18.8547	18.6831	18.2797	18.6734	18.9963	18.3797	18.4173	19.0867	19.1478	18.6749
A0A151HIX5_TOXGO	TGPRC2_227060B	HECT-domain (Ubiquitin-transferase) domain-containing protein (Fragment)	17.7133	18.0079	15.9647	17.8336	18.3735	17.8681	17.7277	18.2883	17.2688	17.7696	18.3094	17.7303	17.8611	18.8682	19.1599	18.4787
A0A151HJA0_TOXGO	TGPRC2_288210A	PUL domain-containing protein (Fragment)	17.2008	17.1271	17.1364	NA	18.0643	18.0589	18.0301	18.0731	NA	NA	NA	NA	18.0067	17.8882	NA	18.1388
A0A151HKA5_TOXGO	TGPRC2_312630	Putative anonymous antigen-1	20.7555	18.9163	20.5321	19.6626	20.3514	20.0045	19.7393	19.9975	21.1479	21.1488	20.8501	20.9116	20.1512	20.002	20.2226	20.4979
A0A151HKD6_TOXGO	TGPRC2_312510	Ku70/Ku80 beta-barrel domain-containing protein	17.1854	17.7839	17.1854	17.5794	17.5169	17.1854	17.1732	17.2405	17.2458	17.1876	17.6049	17.6132	17.2152	17.1854	17.1854	17.4393
A0A151HKV1_TOXGO	TGPRC2_311650A	Leucine rich repeat-containing protein (Fragment)	17.0252	14.8598	16.4873	16.1538	17.3205	16.9627	16.9359	17.1585	16.7293	17.3154	17.9729	16.5598	17.0871	17.5514	17.8916	18.0767
A0A151HLV5_TOXGO	TGPRC2_258970A	Uncharacterized protein (Fragment)	18.9091	19.109	18.9473	19.0425	19.2632	19.1613	18.7822	18.8302	18.9462	19.1212	19.206	19.0598	18.9869	18.9722	18.9036	19.1551
A0A151HM68_TOXGO	TGPRC2_259870	SacI-like domain protein	13.7774	13.8657	13.1482	13.3107	NA	NA	NA	NA	12.8091	13.1763	13.5595	13.4132	NA	NA	NA	NA
A0A151HMX5_TOXGO	TGPRC2_262550	TLD protein	15.7529	15.7537	15.8002	15.8809	15.9726	16.1215	15.6676	15.8494	15.5063	15.7743	15.477	15.5443	15.8745	15.9562	15.5445	15.5445
A0A151HNN6_TOXGO	TGPRC2_269190	Glyceraldehyde-3-phosphate dehydrogenase GAPDH2	18.4835	18.3896	18.5206	18.2451	18.6062	18.4908	18.4782	18.3262	18.3073	18.3287	18.287	18.3778	18.5786	18.346	18.3191	18.6931
A0A151HPE9_TOXGO	TGPRC2_272370	Putative transmembrane protein	18.8027	18.7326	18.7699	18.7218	18.7455	18.5356	18.3977	18.4137	18.5853	18.8297	18.6528	18.8383	18.4763	18.4265	18.2001	18.8234
A0A151HQ26_TOXGO	TGPRC2_233860B	arginine--tRNA ligase (Fragment)	18.9433	18.8567	18.6478	18.9183	19.0006	18.8819	19.081	18.9854	18.5736	18.6621	18.4346	18.6053	18.7861	18.7468	18.9335	18.8671
A0A151HQ37_TOXGO	TGPRC2_233770A	Calcium-translocating P-type ATPase, PMCA-type protein	NA	NA	NA	NA	18.4472	17.7399	18.2898	NA	17.4858	18.3391	18.571	NA	18.3712	NA	18.7023	18.5232
A0A151HQW9_TOXGO	TGPRC2_224670	DnaJ domain-containing protein	19.5042	19.317	19.5467	19.5527	17.9993	18.4166	17.8814	18.2377	19.9298	19.6967	19.7271	18.9537	18.213	17.8386	18.4011	17.5954
A0A151HS67_TOXGO	TGPRC2_242840	Membrane protein	18.5861	18.7944	18.444	18.6774	18.8207	18.8651	19.0028	19.1457	18.837	18.588	18.8295	18.6793	18.7754	18.7982	18.9453	18.6979
A0A1B0GR60_MOUSE;Q9CPX4_MOUSE	Ftl1	Ferritin	19.1566	19.7492	19.4885	19.4419	18.8918	18.9308	18.2672	18.7852	19.2638	19.3015	19.0411	19.2995	18.6328	18.5894	18.3037	18.4174
A0A1B0GRV0_MOUSE	Bpnt1	3'(2'),5'-bisphosphate nucleotidase 1	14.6993	14.9267	14.9772	15.0156	14.6368	14.6916	14.4022	14.6108	14.9234	14.8188	14.839	14.9494	14.7421	14.6193	14.7222	14.5601
A0A1D5RLB8_MOUSE	Dock9	Dedicator of cytokinesis protein 9 (Fragment)	NA	14.8999	NA	NA	NA	15.1096	14.8164	NA	15.0337	15.6384	15.1206	15.0765	NA	15.1684	NA	15.3537
A0A1D5RLD1_MOUSE	Myo9b	Unconventional myosin-IXb	15.3232	13.2176	15.3605	NA	14.4803	NA	13.8749	14.3816	14.7786	15.2509	15.316	13.6572	14.1133	14.0901	13.6868	14.6148
A0A1L1SRH5_MOUSE	Abhd14b	Protein ABHD14B (Fragment)	16.4062	16.3965	16.4136	16.2675	16.7577	16.6023	16.6264	16.8211	16.2628	16.3847	16.5047	16.5656	16.5138	16.8888	16.0968	16.7833
A0A1L1SS16_MOUSE	9330159F19Rik	RIKEN cDNA 9330159F19 gene	NA	NA	17.9587	NA	18.0128	NA	17.499	NA	17.774	NA	18.1241	NA	NA	NA	NA	18.1722
A0A1L1SSF8_MOUSE	4931406C07Rik	RIKEN cDNA 4931406C07 gene	19.142	19.2936	19.268	19.2683	19.6506	19.6209	19.4989	19.4953	19.1604	19.0907	19.0304	19.1314	19.4675	19.4031	18.514	19.4764
A0A1L1ST86_MOUSE	4931406C07Rik	RIKEN cDNA 4931406C07 gene	19.5366	19.5209	19.6057	19.4408	20.028	19.9773	19.5581	19.7368	19.3851	19.5213	19.6181	19.3306	19.9689	19.9027	19.6166	19.9322
A0A1L1SUI3_MOUSE;Q9D1F9_MOUSE	Slc37a4	Solute carrier family 37 (glucose-6-phosphate transporter), member 4	16.7025	16.6164	16.4798	16.557	16.9765	16.7677	16.9745	17.0214	16.765	16.5813	16.9046	16.523	16.862	16.8792	16.7509	16.9467
A0A1Q1PRS4_MOUSE;A2A9Z1_MOUSE;A2A9Z2_MOUSE	Dmd	Dystrophin	14.7878	NA	14.8739	NA	14.8303	14.8849	14.741	14.6684	14.6863	15.0379	14.7259	NA	14.7094	14.0292	13.7407	14.6659
A0A1W2P7A1_MOUSE;F7AEH4_MOUSE;Q6ZWZ6_MOUSE	Rps12	40S ribosomal protein S12	20.1452	20.1154	20.26	20.1693	20.1529	20.2757	20.0064	20.1795	19.8751	20.0913	19.4733	19.9992	20.0064	19.9141	18.6258	19.7043
A0A1W2P7I2_MOUSE	Epb41l2	Band 4.1-like protein 2	16.3962	16.1661	16.1171	16.1451	16.7838	16.6535	16.8722	16.8107	16.2369	16.0104	16.0556	16.6892	16.5477	16.4004	15.956	16.4651
A0A1W2P7Q6_MOUSE	Xpot	Exportin-T	NA	NA	NA	14.3506	15.0342	14.7054	14.4074	14.3008	14.6457	14.9735	15.4596	NA	14.8524	NA	15.2309	14.7661
A0A1W2P7W7_MOUSE;Q921G9_MOUSE	Tjp3	Tight junction protein ZO-3 (Fragment)	14.6419	15.068	14.7055	14.7522	14.6975	14.6419	14.6544	14.9404	15.0303	14.6315	15.0629	14.644	14.7774	14.98	14.7829	14.7522
A0A1W2P8C0_MOUSE;Q80UE4_MOUSE;Q80UE5_MOUSE	Epb41l2	Band 4.1-like protein 2 (Fragment)	14.8693	14.7921	15.2339	15.7522	NA	NA	NA	13.8005	14.7431	14.677	NA	15.5177	NA	NA	NA	NA
A0A1Y7VJN6_MOUSE	Ighg3	Immunoglobulin heavy constant gamma 3 (Fragment)	17.1727	18.4757	17.7118	18.3108	14.2952	14.3463	13.9152	14.6766	18.2148	18.4052	18.2573	18.394	13.666	14.141	14.6503	14.6602
A0A1Y7VMN0_MOUSE;F8VPK5_MOUSE	Rock2	Rho-associated protein kinase 2 (Fragment)	16.1103	16.2316	16.1514	15.9106	15.088	15.0328	15.1804	15.463	15.6623	15.9256	16.2754	16.306	14.6644	15.1596	14.8834	15.087
A0A1Y7VMT6_MOUSE	Erap1	Endoplasmic reticulum aminopeptidase 1 (Fragment)	13.6647	14.4272	12.2351	13.4044	12.0492	10.4056	NA	NA	12.1481	13.6129	15.121	13.8795	11.5284	12.8639	NA	NA
A0A286YCI8_MOUSE;A0A286YCQ0_MOUSE;A0A286YDN0_MOUSE;A0A5F8MPJ2_MOUSE;A0A668KL65_MOUSE;D3Z5J3_MOUSE;E9PYX6_MOUSE;E9Q6A3_MOUSE;E9QNA7_MOUSE	Sorbs1	Sorbin and SH3 domain-containing protein 1	17.7722	17.9684	17.9396	17.8461	18.0086	17.9703	17.6096	17.7253	17.8857	17.9896	18.1405	17.9708	17.8685	17.9661	17.9937	18.2097
A0A286YCV9_MOUSE;E9Q4K7_MOUSE	Kif13b	Kinesin family member 13B	16.7252	16.6671	16.7173	16.6322	16.666	16.707	16.6948	16.7454	16.5793	16.5546	16.643	16.4945	16.6091	16.6258	16.5915	16.6863
A0A286YCX6_MOUSE	Trappc8	Trafficking protein particle complex 8	15.246	15.2364	15.2237	15.1825	15.2175	15.1764	15.0981	15.069	15.1121	15.159	15.3234	15.3767	15.1433	15.1506	15.2111	15.1625
A0A286YE06_MOUSE	Cacna2d3	Voltage-dependent calcium channel subunit alpha-2/delta-3	15.9053	15.9476	15.7493	15.851	15.8921	15.9775	16.0861	15.8921	15.8921	16.2147	16.1208	16.2197	16.1625	16.2653	16.6147	16.4061
A0A2I3BPM9_MOUSE	Mtss1	Protein MTSS 1 (Fragment)	16.2739	16.3819	16.2842	16.3385	15.7273	16.1899	15.8113	15.9075	16.0561	16.4587	16.3382	16.5236	15.9393	16.2133	16.1476	16.043
A0A2I3BQE1_MOUSE;A0A2I3BRQ1_MOUSE;A2AS37_MOUSE	AI182371	Expressed sequence AI182371	15.6033	15.7194	15.706	15.8308	16.1186	15.7632	15.7194	15.8094	15.7251	15.7754	15.6132	15.691	15.7685	15.7194	15.8328	15.891
A0A2I3BQG3_MOUSE;A0A2I3BRW0_MOUSE	Spcs1	Microsomal signal peptidase 12 kDa subunit	16.9182	17.0544	16.9083	16.7762	16.7967	16.8152	16.6386	16.8064	16.4604	16.6206	16.1715	16.7335	16.539	16.2967	16.4636	16.484
A0A2I3BQM5_MOUSE	Ndrg2	Protein NDRG2 (Fragment)	16.8763	16.8079	16.2799	16.7797	17.0565	16.9081	16.9393	16.9214	15.7563	16.5675	17.0437	17.0094	17.0134	17.343	17.5624	17.3216
A0A2I3BQU5_MOUSE;E9PZM7_MOUSE	Scaf11	SR-related CTD-associated factor 11	14.0164	14.6668	14.4293	14.3146	13.5212	13.4596	13.2296	13.4814	13.5208	13.401	13.2381	14.4343	13.2611	13.2296	NA	14.4748
A0A2K6EDJ7_MOUSE;E9PVD2_MOUSE	Itih4	Inter alpha-trypsin inhibitor, heavy chain 4	15.8864	15.626	16.3364	16.2699	14.5517	14.7959	NA	14.8911	15.3244	15.1734	14.4048	15.5869	14.8467	15.25	NA	15.1168
A0A2R8VHF9_MOUSE;A0A338P6K2_MOUSE;E9QPE7_MOUSE	Myh11	Myosin-11	17.7577	14.9854	15.9599	15.7493	NA	14.9454	16.2599	16.0904	16.3464	NA	15.6705	15.7379	15.6509	NA	NA	NA
A0A338P6M4_MOUSE;E9Q3R9_MOUSE;E9Q444_MOUSE;G3X9A3_MOUSE	Zbtb21	Zinc finger and BTB domain-containing 21 (Fragment)	14.447	NA	13.2837	NA	NA	13.8081	14.5172	13.5744	13.8002	13.5389	14.1321	14.3466	NA	NA	13.1225	13.8237
A0A338P776_MOUSE	Atp5o	ATP synthase subunit O, mitochondrial (Fragment)	19.4373	18.9753	19.2407	19.146	19.4165	19.9084	19.5038	19.7887	19.3044	19.2596	18.9652	18.9962	19.6643	19.584	19.5425	19.6109
A0A338P7G3_MOUSE	Atp5o	ATP synthase peripheral stalk subunit OSCP (Fragment)	20.6788	20.0093	20.6359	20.4053	20.4579	20.9964	20.7918	20.8968	20.5999	20.4289	20.0267	20.2125	20.9178	20.7231	20.1251	20.5771
A0A3B2W479_MOUSE	Sod2	Superoxide dismutase [Mn], mitochondrial (Fragment)	16.7495	17.0108	17.2928	17.7779	17.2319	17.0106	16.7495	16.7495	17.0876	17.2959	17.6508	17.5519	17.4423	17.4722	16.8037	17.0762
A0A3B2W820_MOUSE;A0A3B2W824_MOUSE;A0A3B2WBL1_MOUSE;A0A3B2WDD2_MOUSE;Q5XJF6_MOUSE	Rpl10a	60S ribosomal protein L10a	18.6544	18.422	18.6396	18.3369	18.011	18.7665	17.9149	18.4934	18.6845	18.8008	18.253	18.6061	18.2565	18.5928	12.3492	18.4781
A0A3Q4EC76_MOUSE	Eci1	Enoyl-CoA delta isomerase 1, mitochondrial (Fragment)	14.0093	13.5756	13.1331	13.8305	13.0347	13.4975	12.9491	13.9052	12.9322	12.7621	14.2824	13.7585	14.2789	14.3196	15.1767	12.9491
A0A494B912_MOUSE	Pcx	Pyruvate carboxylase (Fragment)	17.4342	17.4983	NA	17.1743	17.5077	17.4567	17.2543	17.5117	16.9074	17.3728	18.1475	17.4198	17.3523	17.7253	18.0669	17.9212
A0A494B9A4_MOUSE	Cyp2c69	Cytochrome P450, family 2, subfamily c, polypeptide 69	NA	NA	NA	NA	14.6945	14.8954	14.7746	16.0208	14.8086	NA	NA	14.1863	NA	14.2755	14.6232	NA
A0A494BAM8_MOUSE	Gstp2	Glutathione transferase (Fragment)	16.1762	15.998	16.1119	16.06	16.7667	16.2789	15.2855	15.8047	15.4566	16.2748	16.3226	15.8846	16.2023	16.3815	16.0219	16.4714
A0A494BAV9_MOUSE;F6T2S0_MOUSE	Fech	Ferrochelatase, mitochondrial	16.4834	16.924	16.3812	17.1488	16.4884	16.6677	16.428	16.7378	16.4861	16.8109	17.0183	16.8167	16.7864	17.2999	16.9189	17.2825
A0A494BB75_MOUSE	Wdr26	WD repeat-containing protein 26	14.589	NA	14.371	13.5532	14.4878	14.1837	14.3582	14.1381	14.2508	14.0867	14.4365	13.4323	14.0164	14.3799	14.2706	13.6582
A0A494BBL8_MOUSE;E9QP49_MOUSE	Ehbp1l1	EH domain-binding protein 1-like protein 1 (Fragment)	15.0019	14.4767	15.1498	14.5433	NA	NA	NA	NA	14.555	14.9885	14.7699	15.0441	NA	NA	NA	NA
A0A498U6I0_MOUSE;O78196_MOUSE	H2-Eb1	H-2 class II histocompatibility antigen, I-A beta chain (Fragment)	17.3771	17.5024	17.4333	16.9773	NA	NA	NA	NA	16.1277	16.6263	16.9882	17.0446	NA	NA	NA	NA
A0A571BF69_MOUSE;B5THE2_MOUSE	Mgam	Maltase-glucoamylase	15.5178	15.4619	15.4588	15.4333	15.2696	15.4098	15.5596	15.3991	15.3967	15.4302	15.4116	15.2656	15.523	15.3198	15.5609	15.3202
A0A571BG59_MOUSE;A0A5F8MPH8_MOUSE;O35452_MOUSE	Tnxb	Tenascin XB	15.1763	15.5229	15.1763	15.2962	16.3978	15.7786	15.5336	15.8295	15.3999	15.2763	15.5172	15.9066	16.1484	16.0609	15.9882	16.5371
A0A571BG95_MOUSE	Abr	Active breakpoint cluster region-related protein	13.6967	0.120351	11.2578	0.120351	NA	NA	NA	NA	12.4635	12.7899	11.3307	11.9154	NA	0.120351	NA	NA
A0A5F8MPI9_MOUSE;A1L338_MOUSE;Q3UGX8_MOUSE;Q3UHC1_MOUSE;Q91ZZ2_MOUSE	Rapgef1	Rap guanine nucleotide exchange factor (GEF) 1	12.8739	NA	13.7115	NA	13.8268	14.3894	13.3542	13.2931	13.6942	14.8574	14.0724	NA	13.106	NA	7.47574	14.4218
A0A5F8MPT6_MOUSE;D3YUW7_MOUSE;E9QMC1_MOUSE	Cgn	Cingulin	16.6598	16.4671	16.4791	16.4518	16.7864	16.7827	16.9257	16.7309	16.4242	16.4001	16.1199	16.6153	16.8843	16.9777	16.862	16.9799
A0A7N9VR94_MOUSE	Ahnak2	AHNAK nucleoprotein 2	15.5629	15.6178	15.5819	NA	16.0449	15.7313	NA	NA	NA	NA	NA	15.9614	NA	NA	NA	15.8408
A16A1_MOUSE	Aldh16a1	Aldehyde dehydrogenase family 16 member A1	17.642	17.1429	17.5808	17.4897	17.3224	17.8009	17.7988	17.7989	17.753	17.6731	17.7243	17.6355	17.7992	17.6588	17.8904	17.891
A16L1_MOUSE	Atg16l1	Autophagy-related protein 16-1	15.8083	15.8285	15.5959	15.7822	15.6189	15.6526	15.6043	15.6597	15.4556	15.7405	15.7951	15.9627	15.7159	15.8196	15.6189	15.9139
A1AG1_MOUSE	Orm1	Alpha-1-acid glycoprotein 1	16.8399	17.9039	17.8324	17.0164	14.2504	14.712	15.2123	14.9006	17.0037	16.9505	16.7809	16.7611	14.9841	14.7521	13.7689	12.4822
A1AT1_MOUSE	Serpina1a	Alpha-1-antitrypsin 1-1	18.1226	17.6518	18.255	18.2877	18.2748	18.2102	18.2506	18.2615	18.0095	18.4918	18.3617	18.0439	18.165	18.2897	18.303	18.2731
A1AT2_MOUSE	Serpina1b	Alpha-1-antitrypsin 1-2	18.2335	18.2151	18.633	18.8699	18.5582	18.5141	18.604	18.6503	18.1882	18.7569	18.4073	18.596	18.2867	18.5756	18.5198	18.6237
A1AT4_MOUSE	Serpina1d	Alpha-1-antitrypsin 1-4	18.7758	18.7656	18.9949	19.2807	19.0528	19.2393	19.2629	19.2381	18.7214	18.9868	18.5494	19.0857	18.8088	19.0388	18.9764	18.9542
A1AT5_MOUSE	Serpina1e	Alpha-1-antitrypsin 1-5	18.4247	18.0224	18.7002	18.6192	19.0704	19.0681	18.9592	19.0062	17.9755	18.4428	18.221	18.401	18.9469	19.0517	18.7349	18.8518
A1CF_MOUSE	A1cf	APOBEC1 complementation factor	17.9237	17.832	17.8368	17.8395	18.3628	18.3477	18.2513	18.3123	17.7004	17.7268	17.7922	17.6702	18.2061	18.1476	18.039	18.3481
A2A5R8_MOUSE;A2A5S3_MOUSE;Q9DBE7_MOUSE;V9GX87_MOUSE	Stau1	Double-stranded RNA-binding protein Staufen homolog 1	15.4117	15.3512	15.6016	15.4991	14.9576	15.5326	14.1207	15.4106	15.4082	15.6182	14.2242	15.3037	15.3333	14.8016	15.2162	15.3023
A2A6H1_MOUSE	Lasp1	LIM and SH3 domain protein 1 (Fragment)	17.6246	17.2824	17.5028	17.4372	17.4993	17.6519	17.2733	17.2824	17.3805	18.0708	17.9811	17.8268	17.1847	17.7114	17.6772	17.7136
A2A6P4_MOUSE	Fam104a	Family with sequence similarity 104, member A	14.69	14.131	13.7245	13.5512	14.3416	14.9483	14.2477	14.4834	13.7439	13.5822	13.2373	13.9799	13.7019	14.5603	NA	14.5647
A2A7S7_MOUSE	Yars	Tyrosine--tRNA ligase	15.0744	15.1869	15.0224	15.1279	15.1554	15.3774	14.9275	14.8544	14.9444	14.8067	15.1254	15.3691	15.1781	14.9275	14.9992	15.2224
A2AA71_MOUSE;A2AA72_MOUSE	Sec24a	Protein transport protein Sec24A	15.4017	15.902	15.0673	14.843	15.4491	15.2659	14.968	15.3755	15.3718	14.9946	15.4614	15.3517	15.4932	15.682	15.3901	16.5431
A2ADE0_MOUSE;Z4YJW6_MOUSE	Plekhm2	Pleckstrin homology domain-containing family M member 2	14.2123	NA	13.5788	14.0268	13.6607	13.7863	NA	13.5551	13.4805	14.4717	14.0985	13.9005	NA	NA	NA	13.6885
A2AFK4_MOUSE;I6L986_MOUSE	Mtg2	Mitochondrial ribosome-associated GTPase 2	13.9538	14.5804	13.7855	13.7855	13.6065	13.7855	13.7855	13.8543	13.7855	13.9144	13.8916	14.2842	14.0512	14.2462	NA	13.8565
A2AFQ2_MOUSE;Q99N15_MOUSE	Hsd17b10	3-hydroxyacyl-CoA dehydrogenase type-2	19.8135	19.8375	19.7928	20.0636	19.7919	19.7099	20.1198	20.0099	20.5309	20.2105	19.9906	19.8739	20.1852	20.0267	20.0435	20.143
A2AHM0_MOUSE;Q4U221_MOUSE;Q60761_MOUSE	Mageb1;Mageb2	MAGE family member B2	14.2004	NA	NA	NA	14.4906	14.4736	NA	13.6899	NA	NA	NA	NA	14.3509	14.5208	14.3435	14.5094
A2AJ72_MOUSE;Q3TIX6_MOUSE	Fubp3	Far upstream element (FUSE)-binding protein 3	16.59	16.9021	16.6262	16.6237	16.831	16.5505	16.5773	16.576	16.764	16.7822	16.741	16.9954	16.5781	16.6778	16.7358	16.8151
A2ALC6_MOUSE	Tesl2	Testin	16.3844	15.0128	16.4328	15.7571	16.1934	15.5573	15.6777	15.7105	15.8525	15.981	16.0594	15.8096	15.674	15.677	15.8841	16.3564
A2ANY6_MOUSE;J3QMC5_MOUSE	Mdn1	Midasin	14.746	14.9502	14.9139	14.7097	NA	15.1353	NA	14.5589	14.5169	15.3223	14.5379	14.9945	15.4183	14.8945	15.4947	14.9132
A2AP_MOUSE	Serpinf2	Alpha-2-antiplasmin	17.0668	17.0993	17.0498	17.1653	16.6779	16.7099	16.6389	16.7626	16.8178	17.174	16.9032	17.1295	16.5657	16.8411	16.7942	16.603
A2ASX1_MOUSE	Grb14	Growth factor receptor-bound protein 14 (Fragment)	13.9764	NA	NA	NA	14.1818	15.1891	15.0696	13.9172	13.6284	NA	NA	NA	13.8402	13.8703	14.4568	14.1403
A2AUP1_MOUSE;A2AUP3_MOUSE;A2AUP4_MOUSE;A2AUP5_MOUSE;A7UAK5_MOUSE;A7UAK8_MOUSE;Q3U3S6_MOUSE;Q7TS91_MOUSE	Pfkfb3	6-phosphofructo-2-kinase	15.7032	15.5463	15.4492	15.2979	15.2117	15.3226	15.0883	15.3094	15.0647	15.3914	15.6126	15.4136	14.9957	15.0883	15.1339	15.0541
A2CEK7_MOUSE	Mup14	Major urinary protein 12	19.7301	17.8139	19.5267	19.0545	22.5507	22.1813	22.1303	22.0363	18.1889	18.2978	18.3945	18.3447	22.1281	21.9247	21.5108	22.0878
A3KFU5_MOUSE;A3KFU8_MOUSE;Q6PHQ9_MOUSE;Q91YZ8_MOUSE	Pabpc4	Polyadenylate-binding protein	17.9389	17.8857	17.897	17.8723	18.2834	18.219	18.2003	18.2239	17.6551	17.7864	17.5865	17.7509	18.1289	18.1214	17.972	18.256
A3KGU5_MOUSE;A3KGU7_MOUSE;A3KGU9_MOUSE;E9Q447_MOUSE	Sptan1	Spectrin alpha chain, non-erythrocytic 1	17.2261	17.3239	16.8862	16.9071	16.5935	16.6953	17.0272	16.9672	16.9481	17.0266	17.2627	17.0871	16.4308	16.7505	17.0077	16.7652
A4_MOUSE	App	Amyloid-beta precursor protein	15.67	16.214	15.3951	15.866	NA	NA	NA	NA	14.9361	15.2375	15.0046	16.0223	NA	NA	NA	NA
A4UUI2_MOUSE	Gbp2b	Guanylate binding protein 1	18.7809	19.0091	19.0287	19.0476	NA	NA	15.489	NA	18.7111	18.9883	18.9231	19.043	NA	10.2911	NA	NA
A8DUK4_MOUSE	Hbb-bs	Beta-globin	22.8167	22.7116	22.9007	23.286	22.4089	23.2491	23.002	22.653	22.4792	23.3349	21.991	22.4634	22.6371	23.1812	22.8633	22.1731
AAAD_MOUSE	Aadac	Arylacetamide deacetylase	19.2007	19.0728	19.012	19.0566	19.7296	19.7634	19.8462	19.9001	18.9265	18.849	18.8188	18.7094	19.9113	19.7901	19.8298	19.7146
AACS_MOUSE	Aacs	Acetoacetyl-CoA synthetase	16.381	16.1467	16.3081	16.0955	16.8523	17.1801	17.0894	17.1076	15.6242	15.9814	16.0348	15.7486	16.5171	16.6756	16.7457	16.8916
AADAT_MOUSE	Aadat	Kynurenine/alpha-aminoadipate aminotransferase, mitochondrial	18.1437	17.4305	17.6902	17.504	18.6062	18.6862	18.5746	18.7372	17.4251	17.5211	17.3229	17.1999	18.2726	18.2713	18.2288	18.8497
AAGAB_MOUSE	Aagab	Alpha- and gamma-adaptin-binding protein p34	14.9851	15.323	15.0465	15.2133	14.3145	14.1807	14.0849	14.482	13.5095	14.8938	14.114	15.1557	13.7604	14.2566	NA	14.1097
AAK1_MOUSE	Aak1	AP2-associated protein kinase 1	15.019	15.4259	14.6642	14.9837	14.5155	14.4382	14.2202	14.2849	14.7735	15.0306	15.0274	15.207	14.4661	14.4719	14.321	14.623
AAKB1_MOUSE	Prkab1	5'-AMP-activated protein kinase subunit beta-1	16.6725	16.5214	16.3406	16.7623	16.2446	16.3659	16.6405	16.6927	16.4	16.6944	16.3489	16.6096	16.8583	16.521	16.1123	16.574
AAKG1_MOUSE	Prkag1	5'-AMP-activated protein kinase subunit gamma-1	15.886	15.8825	15.8209	15.8843	15.5954	15.7598	15.7601	15.7711	16.0552	15.9566	16.0139	16.0199	15.9469	15.7404	15.9754	15.7793
AAMDC_MOUSE	Aamdc	Mth938 domain-containing protein	13.9961	13.9086	14.2195	13.8948	13.8338	13.7987	13.9174	14.1357	14.2296	14.1165	13.7791	14.1611	13.7913	13.5228	14.2062	14.564
AAPK1_MOUSE	Prkaa1	5'-AMP-activated protein kinase catalytic subunit alpha-1	15.9217	16.214	16.3133	16.2924	15.0788	15.3311	15.1589	15.5559	15.8719	15.9809	16.1915	16.3033	15.2509	15.3557	15.9393	15.2658
AAPK2_MOUSE	Prkaa2	5'-AMP-activated protein kinase catalytic subunit alpha-2	16.27	16.3707	16.4233	16.2966	16.292	16.3832	16.3124	16.2643	16.3587	16.3202	16.2575	16.39	16.4041	16.1762	16.2882	16.2848
AASD1_MOUSE	Aarsd1	Alanyl-tRNA editing protein Aarsd1	17.2802	17.2286	17.1604	17.0685	17.4826	17.3422	17.3715	17.3617	16.988	16.9667	17.0266	17.0452	17.1081	17.111	17.3007	17.3627
AASS_MOUSE	Aass	Alpha-aminoadipic semialdehyde synthase, mitochondrial	18.4126	18.7392	18.3739	18.5316	18.6678	18.8141	19.036	18.8405	19.055	18.5322	18.7623	18.5361	18.8226	18.7144	18.8303	18.6066
AATC_MOUSE	Got1	Aspartate aminotransferase, cytoplasmic	19.6302	19.6045	19.371	19.5061	19.5001	19.6866	19.8384	19.8605	19.9651	19.9518	19.8404	19.9761	19.5218	19.6168	20.078	20.093
AATM_MOUSE	Got2	Aspartate aminotransferase, mitochondrial	19.2769	19.2817	19.1367	19.178	19.3983	19.4065	19.5703	19.5362	19.2576	19.1452	19.1906	19.1381	19.451	19.3056	19.3478	19.4229
AB1IP_MOUSE	Apbb1ip	Amyloid beta A4 precursor protein-binding family B member 1-interacting protein	16.596	16.6583	16.7504	16.847	14.6557	15.8677	NA	15.0155	16.3991	16.5478	16.5867	16.852	15.921	14.8607	15.2866	NA
ABC8B_MOUSE	Abca8b	ABC-type organic anion transporter ABCA8B	14.6954	14.9973	15.0283	15.3926	14.9776	15.1603	14.7565	15.0135	15.1518	14.9806	14.9337	15.4175	15.6566	15.3458	15.3017	14.7208
ABCA1_MOUSE	Abca1	Phospholipid-transporting ATPase ABCA1	14.9975	15.257	15.3156	15.6559	15.2278	15.2352	15.4055	15.3865	15.168	15.1844	15.2087	15.3649	15.4366	15.3237	14.9611	15.1618
ABCA6_MOUSE	Abca6	ATP-binding cassette sub-family A member 6	16.5451	16.7194	16.4543	16.6311	16.466	16.5452	16.693	16.7043	16.6509	16.51	16.6226	16.6825	16.6644	16.6381	16.583	16.6843
ABCB6_MOUSE	Abcb6	ATP-binding cassette sub-family B member 6	15.7685	15.9527	15.9023	15.9257	15.5677	15.6375	15.5736	15.7675	15.9733	16.0354	16.0581	15.6377	15.8601	15.869	15.9807	15.8125
ABCB7_MOUSE	Abcb7	Iron-sulfur clusters transporter ABCB7, mitochondrial	17.4618	17.4599	17.3187	17.4065	17.3937	17.4248	17.3632	17.4142	17.4381	17.3802	17.4932	17.3694	17.5412	17.4612	17.4105	17.3518
ABCB9_MOUSE	Abcb9	ABC-type oligopeptide transporter ABCB9	16.8381	16.8827	16.7397	17.0456	16.6089	16.6322	16.3495	16.5594	16.4662	16.6177	16.3982	16.6281	16.3782	16.6509	16.6222	16.6006
ABCBA_MOUSE	Abcb10	ATP-binding cassette sub-family B member 10, mitochondrial	16.995	16.9666	16.7545	16.8113	17.2946	17.2791	17.4339	17.3663	16.7253	16.6047	16.7823	16.6303	17.2912	17.2997	17.2531	17.1946
ABCBB_MOUSE	Abcb11	Bile salt export pump	16.9387	16.856	16.8631	17.0681	17.4055	17.4601	17.7064	17.6418	17.1123	16.8633	17.5577	17.1211	17.6296	17.5418	17.466	17.541
ABCD1_MOUSE	Abcd1	ATP-binding cassette sub-family D member 1	16.6593	16.8692	16.9774	16.9535	12.358	14.8744	14.2538	14.6327	16.7146	17.0255	16.5645	16.7823	15.326	14.6402	14.4272	14.9067
ABCD2_MOUSE	Abcd2	ATP-binding cassette sub-family D member 2	NA	16.285	15.783	16.1195	15.6058	15.7814	NA	NA	16.3539	16.4012	15.9239	16.1028	15.7288	NA	16.2774	NA
ABCD3_MOUSE	Abcd3	ATP-binding cassette sub-family D member 3	18.2647	18.1919	18.2214	18.2274	18.676	18.8405	18.8908	18.7882	18.0852	18.1896	18.0652	17.7799	18.7388	18.6384	18.677	18.5268
ABCE1_MOUSE	Abce1	ATP-binding cassette sub-family E member 1	16.9537	16.9984	16.8753	16.936	17.0193	17.1301	16.9865	17.028	16.7656	16.8925	16.8913	16.7826	16.9782	17.03	16.9701	17.0304
ABCF1_MOUSE	Abcf1	ATP-binding cassette sub-family F member 1	17.3864	17.397	17.2995	17.3136	17.4147	17.3418	17.2124	17.2879	17.1425	17.2192	17.2699	17.2725	17.2967	17.42	17.2512	17.4088
ABCF2_MOUSE	Abcf2	ATP-binding cassette sub-family F member 2	16.3105	16.2704	16.2559	16.3858	16.1098	16.1605	16.1552	16.1911	16.0348	16.1916	16.1253	16.2334	16.1491	16.1714	15.8472	16.1332
ABCF3_MOUSE	Abcf3	ATP-binding cassette sub-family F member 3	16.3627	16.5899	16.1501	16.3125	16.4867	16.3918	16.3307	16.4747	16.3843	16.4067	16.4908	16.4747	16.4631	16.4017	16.3476	16.4955
ABCG2_MOUSE	Abcg2	Broad substrate specificity ATP-binding cassette transporter ABCG2	16.9042	17.2547	17.241	17.2684	17.291	17.3415	17.08	17.1313	16.8302	16.8883	16.909	16.4025	17.4007	17.2108	17.0101	17.1842
ABCG5_MOUSE	Abcg5	ATP-binding cassette sub-family G member 5	15.4569	15.4774	15.0427	15.3683	14.2132	14.6993	15.0346	15.093	15.3756	15.4316	15.9774	15.3779	14.7637	14.6467	15.0621	14.5384
ABCG8_MOUSE	Abcg8	ATP-binding cassette sub-family G member 8	15.3838	16.0578	15.7621	15.908	14.8805	15.1422	15.3861	15.3861	15.9627	15.9915	16.42	15.7251	15.6065	15.3819	15.3788	15.1422
ABD12_MOUSE	Abhd12	Lysophosphatidylserine lipase ABHD12	16.8386	17.1147	16.8642	16.9136	15.9073	15.9613	15.9803	16.1976	16.8579	16.9339	16.8494	17.0083	15.9691	16.2336	16.0214	16.1807
ABEC3_MOUSE	Apobec3	DNA dC->dU-editing enzyme APOBEC-3	15.8114	15.8537	15.7872	15.6381	NA	NA	NA	NA	15.1124	15.3706	15.3165	15.6234	NA	NA	NA	NA
ABH15_MOUSE	Abhd15	Protein ABHD15	15.9105	15.9593	15.8477	16.0879	15.8684	16.055	16.049	16.0247	16.0709	16.0783	16.2626	15.8745	16.0284	16.1747	16.1269	15.883
ABHD3_MOUSE	Abhd3	Phospholipase ABHD3	16.632	16.5212	16.4506	16.6592	16.4538	16.536	16.4909	16.5889	16.3954	16.2238	16.5716	16.4748	16.6749	16.6579	16.5259	16.3116
ABHD4_MOUSE	Abhd4	(Lyso)-N-acylphosphatidylethanolamine lipase	15.9823	16.0683	15.7228	15.9887	15.0814	15.0014	15.1272	15.0433	15.4	15.7884	15.78	15.7892	15.4047	15.1015	15.0491	15.0915
ABHD5_MOUSE	Abhd5	1-acylglycerol-3-phosphate O-acyltransferase ABHD5	16.5164	16.6506	17.0091	17.1756	17.1401	17.2609	17.2491	17.2403	16.7671	16.8638	16.6636	16.8475	17.653	17.3208	16.8332	17.3639
ABHD6_MOUSE	Abhd6	Monoacylglycerol lipase ABHD6	16.4928	16.4238	16.3792	16.7748	16.963	16.9491	16.862	17.1897	16.4241	16.207	16.6488	16.6186	17.2435	17.052	17.0184	16.9579
ABHDA_MOUSE	Abhd10	Palmitoyl-protein thioesterase ABHD10, mitochondrial	15.1867	15.7771	16.2917	15.2221	15.3823	14.2891	15.1491	15.7304	15.5197	14.4297	13.6411	16.3304	14.3329	15.0812	13.7328	14.7127
ABHDB_MOUSE	Abhd11	Protein ABHD11	16.9146	16.9094	16.6963	16.7368	17.1489	17.0868	17.1738	17.1607	16.77	16.6392	16.8645	16.6925	17.0687	17.0045	17.0561	17.1294
ABHEB_MOUSE	Abhd14b	Protein ABHD14B	19.145	19.0685	18.9802	18.9581	19.5483	19.4923	19.7108	19.7457	19.2876	19.039	19.0219	19.0964	19.5797	19.4563	19.6015	19.5323
ABHGA_MOUSE	Abhd16a	Phosphatidylserine lipase ABHD16A	16.9849	16.9348	16.697	16.5559	15.8164	15.8322	15.9166	15.9372	16.5542	16.5998	16.5186	16.5898	15.5567	15.73	15.4111	15.739
ABI1_MOUSE	Abi1	Abl interactor 1	16.8897	16.6189	16.7444	16.3503	16.0954	16.0704	16.1925	16.1939	16.5291	16.7693	16.3854	16.8573	16.0512	16.0687	16.0283	16.2944
ABLM1_MOUSE	Ablim1	Actin-binding LIM protein 1	15.3424	15.2879	15.4997	15.076	15.4671	15.3307	15.1586	15.113	15.2628	15.3375	15.4423	15.1662	15.203	15.0002	15.2538	15.3437
ABLM3_MOUSE	Ablim3	Actin-binding LIM protein 3	14.8111	15.1353	15.097	15.2	15.1456	14.6012	14.5066	14.7165	15.0053	14.9161	14.5697	14.8553	14.9807	15.0104	14.2037	15.1082
ABRAL_MOUSE	Abracl	Costars family protein ABRACL	17.6319	17.6298	18.5056	18.1577	14.8601	15.5025	15.0449	14.7894	17.8606	18.0501	17.0728	18.2366	16.3896	16.3444	14.9296	15.5961
ABRX2_MOUSE	Abraxas2	BRISC complex subunit Abraxas 2	16.6564	16.6554	16.5331	16.4079	16.3197	16.4115	16.2245	16.3483	16.5401	16.4047	16.5316	16.4363	16.1654	16.2407	15.8826	16.5421
ACACA_MOUSE	Acaca	Acetyl-CoA carboxylase 1	17.2234	17.2883	17.3012	17.2981	17.1664	17.335	17.5718	17.3941	17.1338	17.2713	17.3352	17.0799	17.4601	17.2827	17.2124	17.4597
ACACB_MOUSE	Acacb	Acetyl-CoA carboxylase 2	16.5586	16.2034	16.5706	16.6757	16.4158	16.8701	16.9975	16.768	16.3001	16.2799	16.4723	16.17	16.8806	16.7507	16.6392	16.6797
ACAD8_MOUSE	Acad8	Isobutyryl-CoA dehydrogenase, mitochondrial	18.2788	18.21	18.0786	18.0313	18.5873	18.5251	18.6393	18.6458	18.1607	17.9748	18.1952	18.0146	18.5509	18.4567	18.5297	18.4602
ACAD9_MOUSE	Acad9	Complex I assembly factor ACAD9, mitochondrial	17.2899	17.5718	17.2498	17.4488	17.1063	17.241	17.1935	17.2603	17.3927	17.4041	17.4256	17.5566	17.1572	17.1477	17.1501	17.158
ACADL_MOUSE	Acadl	Long-chain specific acyl-CoA dehydrogenase, mitochondrial	19.3817	19.494	19.263	19.254	19.3234	19.3807	19.6596	19.6211	19.3342	19.2045	19.4008	19.3324	19.449	19.3658	19.6374	19.2991
ACADM_MOUSE	Acadm	Medium-chain specific acyl-CoA dehydrogenase, mitochondrial	19.0838	19.4085	19.0766	19.1951	19.3654	19.345	19.4545	19.3639	19.5666	19.2516	19.3402	19.2269	19.3523	19.2676	19.5286	19.3146
ACADS_MOUSE	Acads	Short-chain specific acyl-CoA dehydrogenase, mitochondrial	19.5304	19.5344	19.3774	19.381	19.8757	19.7943	19.9221	19.9227	19.4123	19.2866	19.4535	19.2903	19.7866	19.6867	19.7543	19.7601
ACADV_MOUSE	Acadvl	Very long-chain specific acyl-CoA dehydrogenase, mitochondrial	18.9704	19.2365	18.9221	18.9253	19.3468	19.2768	19.1974	19.1999	19.1435	18.9931	19.1169	18.9577	19.3567	19.2493	19.3744	19.1466
ACAP2_MOUSE	Acap2	Arf-GAP with coiled-coil, ANK repeat and PH domain-containing protein 2	15.6989	15.6831	15.5197	15.6276	15.0167	14.9046	14.7423	15.0737	15.4428	15.5379	15.4312	15.6591	15.0126	14.8751	13.8003	14.9237
ACATN_MOUSE	Slc33a1	Acetyl-coenzyme A transporter 1	16.2396	16.3477	16.1432	16.2165	16.126	16.1706	16.0901	16.1631	16.1437	16.1432	16.2666	16.1455	16.1426	16.1374	16.0601	16.0843
ACBD5_MOUSE	Acbd5	Acyl-CoA-binding domain-containing protein 5	17.5377	17.5173	17.5605	17.492	17.664	17.7153	17.6218	17.6292	17.6336	17.7383	17.4866	17.2534	17.5848	17.6267	17.5823	17.5107
ACBP_MOUSE	Dbi	Acyl-CoA-binding protein	18.7286	18.1564	18.2454	17.7811	18.528	19.1064	18.8869	19.2185	18.4853	18.6127	17.5591	18.1123	18.8768	19.004	18.6806	18.6959
ACD10_MOUSE	Acad10	Acyl-CoA dehydrogenase family member 10	16.8858	17.1538	16.9529	17.1763	16.7206	16.7368	17.0957	17.0969	17.2975	17.0221	17.1543	17.2154	16.9073	16.8877	16.9547	17.0738
ACD11_MOUSE	Acad11	Acyl-CoA dehydrogenase family member 11	18.0283	18.2684	18.0017	18.17	18.4386	18.4611	18.5378	18.5127	18.3432	18.2352	18.3711	18.1093	18.5722	18.4223	18.5443	18.2238
ACDSB_MOUSE	Acadsb	Short/branched chain specific acyl-CoA dehydrogenase, mitochondrial	17.7748	17.8087	17.8419	17.8579	18.583	18.579	18.4552	18.3479	18.0466	17.8853	18.0319	17.8515	18.6374	18.3717	18.2128	18.3995
ACHA4_MOUSE	Chrna4	Neuronal acetylcholine receptor subunit alpha-4	17.0246	16.9898	16.8614	16.9898	17.0439	16.9912	16.9774	17.1389	16.7402	16.9091	17.0148	16.8754	16.9509	16.9898	17.1298	17.1452
ACINU_MOUSE	Acin1	Apoptotic chromatin condensation inducer in the nucleus	15.8375	16.145	15.8007	15.8839	15.7345	15.6452	15.6209	15.6674	15.6269	15.754	15.5594	15.8209	15.5044	15.5447	15.6039	15.6816
ACL6A_MOUSE	Actl6a	Actin-like protein 6A	17.5098	17.8021	17.6781	17.5632	17.2283	17.1365	17.1381	17.1552	17.4252	17.5	17.4744	17.6317	17.0803	17.1192	17.0332	17.151
ACLY_MOUSE	Acly	ATP-citrate synthase	17.7052	17.5922	17.6737	17.7944	18.0468	18.2609	18.4458	18.0899	17.459	17.7236	17.7948	17.3714	18.2726	18.0572	18.2432	18.2596
ACMSD_MOUSE	Acmsd	2-amino-3-carboxymuconate-6-semialdehyde decarboxylase	15.5036	14.2624	15.2731	15.2606	15.1188	15.2589	15.3005	15.1712	15.6735	15.0523	15.0815	15.5092	15.3795	15.2087	15.2643	15.282
ACNT1_MOUSE	Acnat1	Acyl-coenzyme A amino acid N-acyltransferase 1	17.5964	17.8722	17.4686	17.7224	17.0074	17.0517	17.1892	17.1883	17.7389	17.6938	17.6733	17.6575	17.0374	17.1873	17.1739	17.0389
ACNT2_MOUSE	Acnat2	Acyl-coenzyme A amino acid N-acyltransferase 2	14.6816	15.9213	14.8735	15.312	NA	NA	NA	NA	16.7174	16.5659	16.6201	16.6995	NA	NA	NA	NA
ACO11_MOUSE	Acot11	Acyl-coenzyme A thioesterase 11	16.242	15.8263	16.5116	16.4988	16.3259	16.1063	16.3578	15.8555	16.2873	16.5317	16.2424	16.4021	16.0841	15.5786	15.7434	16.829
ACO12_MOUSE	Acot12	Acetyl-coenzyme A thioesterase	16.9086	17.0422	16.775	16.8921	17.2347	17.1963	17.2678	17.3836	17.1291	16.9285	17.0473	16.9493	17.2367	17.1289	17.3944	17.1553
ACO13_MOUSE	Acot13	Acyl-coenzyme A thioesterase 13	20.4755	20.3351	20.3751	20.3461	20.7899	20.665	20.8602	20.8371	20.7494	20.2977	20.5415	20.3462	20.8284	20.7792	20.8982	20.6932
ACOD1_MOUSE	Scd1	Acyl-CoA desaturase 1	16.5356	17.3743	17.3924	17.5002	17.7845	18.5623	18.5436	18.1053	16.4687	17.8506	17.8879	16.8463	18.3785	18.5088	18.4712	18.2349
ACOHC_MOUSE	Aco1	Cytoplasmic aconitate hydratase	18.887	18.8591	18.8811	18.8709	19.1788	19.2594	19.2395	19.1943	18.9663	18.8003	18.8095	18.8923	19.2332	19.1185	19.1937	19.2484
ACON_MOUSE	Aco2	Aconitate hydratase, mitochondrial	19.2228	19.1777	19.1829	19.1569	19.3938	19.3037	19.3665	19.3688	19.26	18.9975	19.2342	19.1485	19.3416	19.2901	19.4001	19.3238
ACOT1_MOUSE	Acot1	Acyl-coenzyme A thioesterase 1	14.4229	14.0138	14.0194	14.0138	15.1066	15.8611	15.888	15.963	13.2589	14.0194	14.1276	13.9509	16.8724	16.9411	17.0916	15.6297
ACOT2_MOUSE	Acot2	Acyl-coenzyme A thioesterase 2, mitochondrial	17.0201	17.0179	16.9796	17.0339	17.2096	17.6206	17.8402	17.724	17.1307	16.8471	17.2117	17.071	17.5637	17.666	18.1005	17.0864
ACOT4_MOUSE	Acot4	Peroxisomal succinyl-coenzyme A thioesterase	16.5981	17.0401	16.6878	17.0361	16.0929	16.5476	16.7977	16.7169	17.4136	16.8308	16.8207	16.8797	16.5863	16.3399	16.7666	16.0799
ACOT8_MOUSE	Acot8	Acyl-coenzyme A thioesterase 8	16.6934	16.6041	16.732	16.5736	16.4024	16.3853	16.395	16.4296	16.3474	16.6972	16.5019	16.4271	16.5186	16.3853	16.4303	16.1663
ACOT9_MOUSE	Acot9	Acyl-coenzyme A thioesterase 9, mitochondrial	16.8105	16.7462	16.8006	16.8746	15.5103	15.3559	15.1757	15.3155	16.3948	16.5691	16.5929	16.9115	15.4858	15.3659	15.5973	15.4277
ACOX1_MOUSE	Acox1	Isoform 2 of Peroxisomal acyl-coenzyme A oxidase 1	18.8098	18.9078	18.8388	19.0972	19.5624	19.6425	19.8199	19.8199	19.0541	18.9596	18.8632	18.7423	19.6591	19.4942	19.8447	19.4881
ACOX2_MOUSE	Acox2	Peroxisomal acyl-coenzyme A oxidase 2	19.0196	19.2788	19.071	19.3272	18.72	18.7521	18.8485	18.811	19.4648	19.2942	19.1177	18.9941	18.7243	18.66	18.6727	18.559
ACOX3_MOUSE	Acox3	Peroxisomal acyl-coenzyme A oxidase 3	16.1029	16.0841	16.1741	16.2458	16.1131	16.1381	16.0313	16.0604	16.0891	16.0988	16.1058	16.059	16.1544	16.1709	15.9651	16.0455
ACPM_MOUSE	Ndufab1	Acyl carrier protein, mitochondrial	18.3395	17.3054	18.6384	18.1609	17.5363	18.3742	18.7483	16.9984	18.4366	17.7389	16.1639	17.5452	19.1006	17.3465	17.0054	16.992
ACSA_MOUSE	Acss2	Acetyl-coenzyme A synthetase, cytoplasmic	18.1067	18.2058	18.0997	18.2742	18.1113	18.2972	18.4672	18.3991	18.1252	18.0849	18.1755	18.0572	18.1915	18.2917	18.3898	18.3965
ACSF2_MOUSE	Acsf2	Medium-chain acyl-CoA ligase ACSF2, mitochondrial	19.6724	19.5992	19.6615	19.5214	19.7411	19.7273	19.7831	19.7649	19.53	19.3666	19.6809	19.2641	19.8442	19.7682	19.7987	19.6987
ACSF3_MOUSE	Acsf3	Malonate--CoA ligase ACSF3, mitochondrial	16.5802	16.5372	16.4654	16.5275	16.6267	16.7532	16.8049	16.8218	16.5572	16.3219	16.449	16.407	16.6685	16.5621	16.5966	16.7438
ACSL1_MOUSE	Acsl1	Long-chain-fatty-acid--CoA ligase 1	19.3018	19.1492	19.211	19.1911	20.3043	20.4313	20.366	20.4469	19.2035	19.0911	19.1139	18.9268	20.3219	20.298	20.2647	20.1661
ACSL3_MOUSE	Acsl3	Fatty acid CoA ligase Acsl3	15.8089	16.4995	15.7245	15.8057	16.0588	15.9937	15.9406	15.9793	15.8503	15.9784	16.1545	16.0139	16.0594	16.1118	15.5786	15.9261
ACSL4_MOUSE	Acsl4	Long-chain-fatty-acid--CoA ligase 4	16.9	17.3089	17.1107	17.0345	16.5359	16.6446	16.4218	16.4355	16.7908	17.0826	17.1244	17.0947	16.7253	16.7904	16.6295	16.3303
ACSL5_MOUSE	Acsl5	Long-chain-fatty-acid--CoA ligase 5	18.0072	18.0956	17.956	17.9867	18.1381	18.3769	18.3899	18.3941	17.9048	17.9215	17.9583	17.8218	18.3381	18.2281	18.2423	18.1394
ACSL6_MOUSE	Acsl6	Long-chain-fatty-acid--CoA ligase 6	20.2079	20.0133	20.0157	20.1113	21.1288	21.3053	21.2179	21.3503	20.024	20.0556	20.0936	19.8526	21.2533	21.3476	21.4005	21.2546
ACSM1_MOUSE	Acsm1	Acyl-coenzyme A synthetase ACSM1, mitochondrial	20.0144	20.0169	20.0002	20.0263	19.8818	19.8671	19.9863	20.0338	20.0345	19.7865	19.9439	19.8337	19.8448	19.7973	19.8001	19.6592
ACSM2_MOUSE	Acsm2	Acyl-coenzyme A synthetase ACSM2, mitochondrial	14.884	14.1144	NA	14.2171	14.3388	14.1315	14.4642	14.6062	NA	NA	NA	NA	14.7896	NA	NA	17.7489
ACSM3_MOUSE	Acsm3	Acyl-coenzyme A synthetase ACSM3, mitochondrial	17.2057	17.3004	17.0016	17.0087	17.6712	17.6214	17.7733	17.7831	17.3245	17.0449	17.1856	16.9693	17.6204	17.5655	17.6155	17.4875
ACSM5_MOUSE	Acsm5	Acyl-coenzyme A synthetase ACSM5, mitochondrial	17.8087	17.9369	17.7444	17.8345	18.0508	18.0396	18.0489	18.1658	17.934	17.6543	17.7274	17.6065	18.0437	17.9331	18.0375	17.8595
ACSS3_MOUSE	Acss3	Acyl-CoA synthetase short-chain family member 3, mitochondrial	15.2163	15.4588	15.48	15.3263	14.7034	15.2962	15.7326	15.432	16.2341	15.48	16.2881	15.6668	15.8806	15.9891	16.0593	15.9219
ACTB_MOUSE	Actb	Actin, cytoplasmic 1	22.4152	22.5019	22.4302	22.3606	21.4695	21.3752	21.3943	21.3498	22.1708	22.3048	22.3448	22.5018	21.3623	21.3465	21.4179	21.495
ACTBL_MOUSE	Actbl2	Beta-actin-like protein 2	20.6815	20.8342	20.2684	20.5985	19.7661	19.6386	19.4914	19.5823	19.884	20.7173	20.9553	20.8584	19.5404	19.8705	18.4306	19.8918
ACTH_MOUSE	Actg2	Actin, gamma-enteric smooth muscle	19.9906	19.3464	19.276	19.345	18.4558	18.395	18.319	18.4529	19.3814	19.1079	19.1983	19.4211	18.2438	18.0779	18.2439	18.4118
ACTN1_MOUSE	Actn1	Alpha-actinin-1	17.5449	17.6689	17.7462	17.8414	16.9016	16.8472	16.8961	16.838	17.5741	17.6014	17.7041	17.8805	17.0258	16.8612	16.8209	16.8612
ACTN4_MOUSE	Actn4	Alpha-actinin-4	18.7343	18.9148	18.6975	18.7897	18.6539	18.5906	18.5163	18.5984	18.8798	18.8629	18.8448	18.9155	18.5967	18.5353	18.5942	18.6418
ACTS_MOUSE	Acta1	Actin, alpha skeletal muscle	17.9385	15.9061	15.7694	15.9476	14.5029	13.9362	15.2578	15.265	16.6972	16.1584	15.7494	16.301	14.6609	14.0346	12.6788	14.6772
ACTY_MOUSE	Actr1b	Beta-centractin	17.5781	17.6985	17.5204	17.6483	17.1329	17.1043	17.0554	17.2352	17.5742	17.5675	17.5703	17.6023	17.2092	17.1104	17.0162	17.2247
ACTZ_MOUSE	Actr1a	Alpha-centractin	17.5698	17.8031	17.7765	17.7661	16.9231	16.9946	16.9313	17.0627	17.6767	17.4628	17.4736	17.6917	16.9219	16.7803	16.5479	16.7748
ACY1_MOUSE	Acy1	Aminoacylase-1	17.286	16.9684	17.1347	17.0691	17.8702	17.8064	18.0693	18.0387	16.8542	16.6431	16.6687	16.6466	17.0625	17.1492	17.3157	17.2689
ACY2_MOUSE	Aspa	Aspartoacylase	14.8478	NA	NA	NA	NA	14.1776	15.4729	NA	14.9345	NA	15.3596	NA	14.5707	15.5351	NA	15.4443
ACY3_MOUSE	Acy3	N-acyl-aromatic-L-amino acid amidohydrolase (carboxylate-forming)	17.7522	17.6721	17.81	17.7039	18.1548	18.1517	18.1494	18.1208	17.5478	17.5477	17.5981	17.4812	17.9864	17.8688	17.698	18.0974
ACYP1_MOUSE	Acyp1	Acylphosphatase-1	16.8367	16.7728	16.9785	17.087	17.1745	17.0199	17.0876	17.1089	16.9253	16.964	16.7624	16.9989	17.1226	17.1078	17.1771	17.0412
ACYP2_MOUSE	Acyp2	Acylphosphatase-2	17.6425	18.3129	17.8004	17.8606	17.2929	17.0319	16.482	16.5572	17.8014	17.7319	17.4714	17.9985	17.15	17.0948	17.2044	16.6253
ADA_MOUSE	Ada	Adenosine deaminase	16.763	17.0741	17.0501	17.0992	15.7677	15.8081	15.6214	15.6165	17.0603	16.9976	16.7633	17.1036	15.4212	15.6484	15.6281	15.5802
ADA10_MOUSE	Adam10	Disintegrin and metalloproteinase domain-containing protein 10	15.386	15.3605	15.292	15.3274	14.8057	14.7899	14.7166	14.7121	14.993	15.3601	15.3736	15.425	14.6688	14.7226	14.679	14.7687
ADA17_MOUSE	Adam17	Disintegrin and metalloproteinase domain-containing protein 17	16.7416	16.9315	16.7753	16.7682	NA	NA	15.7462	NA	16.416	16.7358	16.6779	16.6425	NA	NA	NA	NA
ADAM9_MOUSE	Adam9	Disintegrin and metalloproteinase domain-containing protein 9	13.6212	14.4017	13.6843	13.2597	9.98226	12.4722	11.5209	9.11735	13.0025	13.2868	13.7201	13.7063	9.96369	9.75767	12.3371	9.80636
ADAP2_MOUSE	Adap2	Arf-GAP with dual PH domain-containing protein 2	17.048	17.3023	17.2391	17.319	16.5087	16.4977	16.4398	16.4677	16.9325	17.0729	17.1603	17.2402	16.6278	16.4967	16.6248	16.7518
ADAS_MOUSE	Agps	Alkyldihydroxyacetonephosphate synthase, peroxisomal	15.1794	15.1485	15.2641	15.2754	14.6158	14.6412	14.6412	14.7312	14.9739	14.9688	15.1506	15.2541	14.6149	14.6282	14.2463	14.4675
ADCK1_MOUSE	Adck1	AarF domain-containing protein kinase 1	15.5677	15.6161	16.0815	16.5674	14.8717	15.2766	15.2396	15.1651	16.0005	15.8798	16.3176	16.106	15.6798	15.3485	15.1004	15.7709
ADCK5_MOUSE	Adck5	Uncharacterized aarF domain-containing protein kinase 5	16.0856	15.8519	15.8835	16.1183	16.5399	16.5967	16.4139	16.4487	16.1419	16.0341	16.1807	16.1741	16.6736	16.6814	16.6692	16.4641
ADDA_MOUSE	Add1	Alpha-adducin	15.2432	15.4729	15.2646	15.4116	15.1994	15.1948	15.1672	15.1994	14.978	15.2409	15.2786	15.4089	15.024	15.2114	15.1056	15.2612
ADDG_MOUSE	Add3	Gamma-adducin	16.4134	16.7728	16.3445	16.4251	16.3951	16.424	16.4084	16.4384	16.2875	16.4779	16.4516	16.7927	16.3773	16.4161	16.5931	16.4334
ADH1_MOUSE	Adh1	Alcohol dehydrogenase 1	20.2212	20.4476	20.2669	20.4101	20.5426	20.5403	20.6095	20.6427	20.3757	20.3465	20.4225	20.3692	20.6362	20.4246	20.1865	20.4511
ADH4_MOUSE	Adh4	All-trans-retinol dehydrogenase [NAD(+)] ADH4	16.9335	17.3024	16.8052	16.839	17.4094	17.3059	17.614	17.7471	16.7786	16.9293	17.1489	16.8725	17.7501	17.4837	17.4678	17.7836
ADHX_MOUSE	Adh5	Alcohol dehydrogenase class-3	19.5122	19.579	19.4088	19.4747	19.8859	19.8137	19.893	19.9467	19.5948	19.475	19.3921	19.5407	19.7181	19.6924	19.7296	19.796
ADIPO_MOUSE	Adipoq	Adiponectin	14.6594	14.8203	14.416	14.9277	14.8166	14.4743	14.985	14.9491	14.788	14.5871	14.2627	14.5773	14.7983	14.8574	14.5237	14.5533
ADK_MOUSE	Adk	Adenosine kinase	20.2081	20.3143	20.2332	20.1703	20.3611	20.2904	20.4465	20.469	20.3644	20.2462	20.1987	20.2634	20.146	20.1033	20.2844	20.3702
ADPGK_MOUSE	Adpgk	ADP-dependent glucokinase	16.5552	16.7211	16.4333	16.6786	15.7364	15.6901	15.6998	15.7244	16.4442	16.4425	16.5478	16.6849	15.7434	15.6965	15.4146	15.7244
ADPPT_MOUSE	Aasdhppt	L-aminoadipate-semialdehyde dehydrogenase-phosphopantetheinyl transferase	17.1128	16.9139	16.7577	16.865	17.1944	17.3981	17.2767	17.445	16.6116	16.59	16.792	16.6526	17.0768	17.1259	17.304	17.102
ADPRH_MOUSE	Adprh	[Protein ADP-ribosylarginine] hydrolase	17.3159	17.6065	17.4	17.3044	16.7321	16.5229	15.4574	16.6515	16.8222	17.2807	17.2743	17.5846	15.918	16.5419	14.9373	15.5655
ADPRS_MOUSE	Adprs	ADP-ribose glycohydrolase ARH3	15.8399	16.0319	15.684	15.7141	16.0162	15.7548	15.8365	15.7457	15.5776	15.781	15.5733	15.9474	15.7415	15.7415	15.9844	15.6656
ADRM1_MOUSE	Adrm1	Proteasomal ubiquitin receptor ADRM1	16.1754	15.383	16.013	15.3309	15.9306	16.0929	15.8982	15.8308	15.8098	16.0622	15.8985	15.634	15.7127	15.6707	15.9492	16.3673
ADRO_MOUSE	Fdxr	NADPH:adrenodoxin oxidoreductase, mitochondrial	16.9273	16.787	16.8642	16.9126	17.0191	16.9751	17.1877	17.1113	16.9043	16.7559	16.9643	16.8473	17.1569	17.0681	17.0601	17.22
ADT1_MOUSE	Slc25a4	ADP/ATP translocase 1	17.5613	17.7447	17.5145	17.5005	16.5181	16.3077	16.5115	16.5977	17.2411	17.4322	17.4642	17.7371	16.4668	16.5115	16.4607	16.5248
ADT2_MOUSE	Slc25a5	ADP/ATP translocase 2	19.2044	19.1853	19.0871	19.046	19.134	19.1483	19.2308	19.2054	19.3458	19.1449	19.272	19.1543	19.2159	19.1171	19.1064	19.2537
ADX_MOUSE	Fdx1	Adrenodoxin, mitochondrial	18.4516	18.1737	18.4741	18.3718	18.8318	18.7052	18.9308	18.9219	18.5302	18.3685	18.0021	18.3878	18.8286	18.631	18.8464	18.6738
AEDO_MOUSE	Ado	2-aminoethanethiol dioxygenase	16.6343	16.9173	16.75	16.7873	16.5254	16.5252	16.5041	16.7004	16.6578	16.6014	16.6954	16.9002	16.408	16.601	16.0321	16.6292
AFAD_MOUSE	Afdn	Isoform 1 of Afadin	16.2483	16.2803	16.3814	16.2732	16.1844	16.1304	16.1327	16.1491	16.3322	16.3138	16.2897	16.3919	16.0527	16.1929	16.2679	16.2927
AFAM_MOUSE	Afm	Afamin	14.5254	15.3443	14.4174	14.3406	14.2672	14.6527	14.6901	15.0057	14.5662	14.8347	14.3382	14.3514	14.5399	14.5772	NA	14.3111
AFG2H_MOUSE	Spata5	ATPase family protein 2 homolog	15.4558	15.5391	15.591	15.1967	15.3898	15.1967	15.2233	15.1949	15.2342	15.3033	15.4667	15.3695	15.1949	14.9879	15.2575	15.3178
AFG31_MOUSE	Afg3l1	AFG3-like protein 1	15.9875	15.9273	15.8404	15.9099	15.9024	16.005	16.0275	15.9428	15.8884	16.0163	15.9314	15.9478	15.9839	16.0122	15.9141	16.0226
AFG32_MOUSE	Afg3l2	AFG3-like protein 2	16.843	16.8227	16.7441	16.7936	16.8624	16.8787	16.9409	16.9343	16.8427	16.7463	16.906	16.8432	16.8535	16.7907	16.9366	16.8998
AFTIN_MOUSE	Aftph	Aftiphilin	15.2944	15.2119	15.0804	15.4315	15.5732	15.1302	15.2447	15.2241	14.8357	15.5669	14.9785	15.5585	15.2817	14.9642	14.7565	15.4914
AG10B_MOUSE	Alg10b	Putative Dol-P-Glc:Glc(2)Man(9)GlcNAc(2)-PP-Dol alpha-1,2-glucosyltransferase	17.0575	17.0482	16.8025	17.1702	16.9677	17.1277	16.9451	17.0707	16.6783	16.9982	16.9504	17.1344	16.9035	17.2027	16.7938	17.2546
AGAL_MOUSE	Gla	Alpha-galactosidase A	15.5889	16.4844	15.7675	15.8287	NA	NA	NA	NA	15.9667	15.6032	15.7577	16.3265	NA	NA	NA	NA
AGAP3_MOUSE	Agap3	Arf-GAP with GTPase, ANK repeat and PH domain-containing protein 3	15.403	15.4229	15.1799	14.7202	14.8943	15.0459	14.8786	15.309	15.1888	15.1932	15.2276	15.3514	14.9551	15.163	14.6843	15.1718
AGFG1_MOUSE	Agfg1	Arf-GAP domain and FG repeat-containing protein 1	15.7024	15.7476	15.6409	15.4791	15.257	15.1554	15.0921	15.4638	15.3928	15.7816	15.7966	15.8362	15.0188	15.3289	15.1001	15.5504
AGFG2_MOUSE	Agfg2	Arf-GAP domain and FG repeat-containing protein 2	16.2403	16.2895	16.202	16.3294	16.5012	16.3121	16.2856	16.3983	16.2444	16.2415	16.3404	16.4141	16.4377	16.3203	15.9071	16.3144
AGK_MOUSE	Agk	Acylglycerol kinase, mitochondrial	16.3941	16.7137	16.7653	16.8339	16.2965	16.206	16.3024	16.356	16.4366	16.6476	16.506	16.5	16.3723	16.4262	16.3284	16.4181
AGM1_MOUSE	Pgm3	Phosphoacetylglucosamine mutase	17.6621	17.9848	17.6754	17.8948	17.8139	17.8507	17.5851	17.6681	17.8976	18.0092	17.7082	17.7796	17.83	17.7107	17.5422	18.1529
AGO2_MOUSE	Ago2	Protein argonaute-2	15.6515	15.9443	15.5858	15.8113	15.5893	15.548	15.5603	15.5725	15.7348	15.7729	15.9421	15.8704	15.6565	15.5789	15.6033	15.605
AGO4_MOUSE	Ago4	Protein argonaute-4	14.3936	15.4303	14.3137	15.0201	14.3392	14.5419	NA	14.3642	14.5446	14.6655	14.401	14.545	14.5414	14.317	NA	14.3142
AGRE1_MOUSE	Adgre1	Adhesion G protein-coupled receptor E1	16.4165	16.7344	16.5493	16.8352	14.238	13.9402	NA	13.9663	16.3724	17.0115	15.9123	17.157	13.9388	14.1898	13.9123	14.9491
AGRE5_MOUSE	Adgre5	Adhesion G protein-coupled receptor E5	14.4854	15.4326	14.4575	14.9122	NA	NA	NA	8.47641	13.5727	14.5357	13.187	14.7836	NA	8.07762	NA	NA
AGRIN_MOUSE	Agrn	Agrin	14.4883	14.7526	14.1032	14.3158	14.8219	14.2473	13.7955	14.3025	14.3485	14.5006	14.7915	15.1026	14.0051	14.3192	14.8064	14.7614
AGRL2_MOUSE	Adgrl2	Adhesion G protein-coupled receptor L2	15.1279	14.3877	15.0183	15.3079	14.5207	14.7735	15.2226	15.3411	15.0573	14.8079	14.4758	15.006	14.931	14.547	15.0081	14.9902
AGT2_MOUSE	Agxt2	Alanine--glyoxylate aminotransferase 2, mitochondrial	18.757	18.8745	18.607	18.6209	18.6044	18.6695	18.859	18.9132	18.7516	18.7502	18.707	18.696	18.5716	18.5079	18.5975	18.916
AHSA1_MOUSE	Ahsa1	Activator of 90 kDa heat shock protein ATPase homolog 1	18.5907	18.3008	18.4028	18.3549	18.2403	18.1896	18.1722	18.1978	18.1246	18.1318	18.1713	18.199	18.1346	18.0303	18.0765	18.1713
AHSA2_MOUSE	Ahsa2	Activator of 90 kDa heat shock protein ATPase homolog 2	16.7751	16.7341	16.7204	16.6919	16.7452	16.8556	16.6434	16.7162	16.537	16.7844	16.8491	16.7364	16.7052	17.0044	16.7935	17.3135
AIF1_MOUSE	Aif1	Allograft inflammatory factor 1	18.0984	17.9796	18.0734	17.9581	NA	NA	NA	17.2118	18.0553	18.5168	17.9548	18.6399	16.6885	NA	NA	NA
AIFM1_MOUSE	Aifm1	Apoptosis-inducing factor 1, mitochondrial	19.1202	19.0997	18.9837	19.0535	19.2869	19.2988	19.4306	19.4323	19.1428	19.0425	19.2577	19.0174	19.3326	19.2501	19.3926	19.4024
AIMP1_MOUSE	Aimp1	Aminoacyl tRNA synthase complex-interacting multifunctional protein 1	17.4617	17.3343	17.5304	17.5818	17.5233	17.3152	17.3912	17.3349	17.4015	17.413	17.4222	17.4776	17.2811	17.3649	17.3191	17.4853
AIMP2_MOUSE	Aimp2	Aminoacyl tRNA synthase complex-interacting multifunctional protein 2	17.0983	17.0934	16.9668	17.2838	16.8328	16.9399	16.715	16.7381	16.998	17.0286	16.756	16.9988	16.8629	16.7775	16.208	16.6728
AIP_MOUSE	Aip	AH receptor-interacting protein	16.2345	16.2218	16.1234	16.1569	15.3259	15.2628	15.1209	15.4057	15.7808	15.9999	15.5556	16.1106	15.2873	15.2585	15.541	15.4011
AK1A1_MOUSE	Akr1a1	Aldo-keto reductase family 1 member A1	19.4677	19.376	19.4153	19.2731	19.5534	19.6773	19.4215	19.4406	19.2242	19.2753	19.1992	19.1774	19.5059	19.4153	19.5829	19.5213
AK1CD_MOUSE	Akr1c13	Aldo-keto reductase family 1 member C13	18.7391	18.5824	18.6261	18.6394	18.9852	19.1317	18.8033	18.9129	18.6993	18.5172	18.534	18.4162	18.9615	18.8923	18.81	18.7795
AK1D1_MOUSE	Akr1d1	Aldo-keto reductase family 1 member D1	18.4058	18.5955	18.3543	18.6309	18.1554	18.2204	18.654	18.6706	19.0984	18.6718	18.7411	18.6877	18.2268	18.3402	18.4158	18.5676
AKA10_MOUSE	Akap10	A-kinase anchor protein 10, mitochondrial	13.329	NA	12.9638	12.1421	12.7853	12.9246	13.0731	13.541	12.9763	13.3932	12.6576	12.6484	12.7853	12.6576	13.4565	13.1444
AKA12_MOUSE	Akap12	A-kinase anchor protein 12	16.8582	16.834	16.6071	16.6176	16.5915	16.6409	NA	16.7091	16.4645	16.8157	17.4008	NA	16.3875	16.6432	NA	16.6082
AKAP1_MOUSE	Akap1	A-kinase anchor protein 1, mitochondrial	16.3071	16.1197	16.2959	16.0531	16.2938	16.4108	16.2675	16.2057	16.047	16.1459	16.027	16.0468	16.188	16.2007	16.3543	16.4518
AKAP2_MOUSE	Akap2	A-kinase anchor protein 2	15.6972	15.3674	15.329	14.9904	NA	NA	13.4943	14.3122	13.4943	14.8259	15.1803	15.5513	NA	NA	NA	13.7626
AKAP8_MOUSE	Akap8	A-kinase anchor protein 8	16.1666	16.3854	16.2895	16.1477	16.3006	15.9657	15.8912	16.0344	16.4586	16.3721	16.4085	16.4853	16.0818	15.9579	15.3512	16.2623
AKAP9_MOUSE	Akap9	A-kinase anchor protein 9	14.7649	14.7675	14.5975	13.985	14.6045	14.1844	14.3984	14.2248	14.2752	14.5874	14.246	14.6178	14.1918	14.1912	14.5397	14.5176
AKCL2_MOUSE	Akr1e2	1,5-anhydro-D-fructose reductase	17.057	16.9936	16.9951	17.01	17.194	17.3103	17.2408	17.2317	17.01	16.9505	16.9405	16.9832	17.1912	17.145	17.203	17.2812
AKP13_MOUSE	Akap13	A-kinase anchor protein 13	14.8018	15.006	14.6872	14.9002	14.7043	14.5967	14.7545	14.4812	14.3803	14.6513	14.7246	14.7407	14.5733	14.6136	14.581	14.9343
AKP8L_MOUSE	Akap8l	A-kinase anchor protein 8-like	16.4794	NA	16.693	15.8631	16.0429	16.1499	NA	16.4717	16.1522	16.1998	16.6424	NA	16.3529	16.2191	16.2795	16.3939
AKT1_MOUSE	Akt1	RAC-alpha serine/threonine-protein kinase	15.3129	15.7202	15.8176	15.7202	14.7578	14.8898	14.6688	14.9952	15.4686	15.5405	15.4813	15.9374	14.9287	15.0163	14.6186	14.8656
AKT2_MOUSE	Akt2	RAC-beta serine/threonine-protein kinase	16.838	17.0644	16.9778	16.849	16.7254	16.7957	16.6758	16.8679	16.793	16.9004	16.8554	16.9737	16.691	16.7973	16.6135	16.8831
AL1A1_MOUSE	Aldh1a1	Aldehyde dehydrogenase 1A1	21.1454	21.2847	21.2234	21.1431	20.8458	20.962	20.8595	20.9964	21.0616	21.1425	20.908	20.837	20.7113	20.7204	21.0398	20.8814
AL1A7_MOUSE	Aldh1a7	Aldehyde dehydrogenase, cytosolic 1	19.5624	19.7331	19.6642	19.6714	19.0665	19.2154	19.2191	19.0995	19.6332	19.5456	19.4118	19.3588	18.9025	18.8438	19.1599	19.0974
AL1B1_MOUSE	Aldh1b1	Aldehyde dehydrogenase X, mitochondrial	18.4112	18.141	18.1855	18.3819	17.5406	17.5997	17.8568	17.8507	18.7714	18.6011	18.833	18.5895	18.4761	18.5084	18.3227	18.613
AL1L1_MOUSE	Aldh1l1	Cytosolic 10-formyltetrahydrofolate dehydrogenase	20.5828	20.6944	20.6452	20.751	20.4641	20.5845	20.8363	20.7631	20.9888	20.7759	20.7366	20.7013	20.5011	20.5935	20.6591	20.8716
AL3A2_MOUSE	Aldh3a2	Aldehyde dehydrogenase family 3 member A2	17.9907	18.0664	17.9592	17.9112	18.194	18.6624	18.3169	18.4059	17.9562	17.9258	17.9259	17.8342	18.3756	18.3409	18.7654	18.0124
AL3B1_MOUSE	Aldh3b1	Aldehyde dehydrogenase family 3 member B1	16.0122	16.1405	15.9326	15.9168	NA	NA	NA	NA	15.4278	15.857	15.9909	15.9766	NA	14.38	NA	NA
AL4A1_MOUSE	Aldh4a1	Delta-1-pyrroline-5-carboxylate dehydrogenase, mitochondrial	19.3785	19.2548	19.1846	19.1999	19.495	19.4987	19.7407	19.741	19.3725	19.1704	19.2802	19.192	19.414	19.3386	19.5884	19.56
AL5AP_MOUSE	Alox5ap	Arachidonate 5-lipoxygenase-activating protein	15.3845	16.0424	15.6268	15.7119	15.772	NA	NA	15.6883	15.7358	15.8909	15.7178	15.8677	15.6147	NA	15.4695	NA
AL7A1_MOUSE	Aldh7a1	Isoform 2 of Alpha-aminoadipic semialdehyde dehydrogenase	19.9085	19.7647	19.7612	19.7835	19.9529	20.0151	20.1144	20.1318	19.9379	19.703	19.8308	19.7149	20.0059	19.9285	20.0817	20.0519
AL8A1_MOUSE	Aldh8a1	2-aminomuconic semialdehyde dehydrogenase	19.7461	19.8192	19.776	19.8241	20.1612	20.1637	20.2067	20.2281	19.9132	19.7921	19.7236	19.7287	20.2491	20.1149	20.1672	20.1122
AL9A1_MOUSE	Aldh9a1	4-trimethylaminobutyraldehyde dehydrogenase	19.0271	19.0181	18.9442	19.0525	19.2192	19.2612	19.4871	19.5186	19.0262	18.8876	18.9177	18.9163	19.1611	19.1723	19.3256	19.3309
ALAT1_MOUSE	Gpt	Alanine aminotransferase 1	19.524	19.769	19.5411	19.6512	19.7281	19.864	19.9501	19.9355	19.9039	19.7563	19.8087	19.7244	19.6304	19.7016	19.8457	19.9334
ALAT2_MOUSE	Gpt2	Alanine aminotransferase 2	17.3914	17.5802	17.3448	17.4315	17.5715	17.6789	17.6702	17.7551	17.5864	17.3814	17.0689	17.1938	17.3634	17.5975	17.5372	17.7617
ALBU_MOUSE	Alb	Albumin	21.0675	20.9082	21.0827	21.0905	20.7072	21.1305	21.0423	21.1994	20.8367	21.3126	20.5713	21.0369	20.8685	21.091	20.0029	20.7409
ALD1_MOUSE	Akr1b7	Aldo-keto reductase family 1 member B7	16.6163	16.8311	16.1345	17.0644	NA	NA	NA	NA	16.9425	16.9228	17.4441	17.2812	NA	NA	NA	NA
ALD2_MOUSE	Akr1b8	Aldose reductase-related protein 2	16.9004	16.8886	16.7441	17.062	16.2766	16.0498	16.0894	16.3062	16.8706	16.7402	16.7911	17.2892	16.0335	15.9152	16.1743	15.7002
ALDH2_MOUSE	Aldh2	Aldehyde dehydrogenase, mitochondrial	20.8828	21.1123	20.8349	20.9372	21.2002	21.127	21.2412	21.2701	21.0321	20.8165	20.7997	20.8429	21.0526	21.0051	21.1074	21.0229
ALDOA_MOUSE	Aldoa	Fructose-bisphosphate aldolase A	19.4655	19.6778	19.5227	19.5483	18.2224	17.9508	18.0211	17.9162	19.3084	19.5284	19.5106	19.8728	18.0803	18.0214	18.194	18.1488
ALDOB_MOUSE	Aldob	Fructose-bisphosphate aldolase B	19.9091	19.6553	19.8444	19.8047	20.275	20.1957	20.5018	20.3127	20.1078	19.9025	19.8907	19.6266	20.3663	20.1987	20.4297	20.4819
ALDOC_MOUSE	Aldoc	Fructose-bisphosphate aldolase C	17.282	17.5366	17.296	17.7231	17.4274	17.1563	17.4982	17.5619	17.852	17.7098	17.45	17.8333	17.5529	17.6293	17.6081	17.601
ALDR_MOUSE	Akr1b1	Aldo-keto reductase family 1 member B1	17.2647	17.4182	17.1485	17.2833	16.3638	16.1595	16.1857	16.3423	17.0051	17.1242	17.1087	17.3478	16.1226	16.2099	16.1167	16.5999
ALG11_MOUSE	Alg11	GDP-Man:Man(3)GlcNAc(2)-PP-Dol alpha-1,2-mannosyltransferase	15.2255	15.3284	15.277	14.7005	14.8606	14.6382	15.1586	14.3591	NA	14.9238	15.3888	NA	15.1791	NA	NA	14.9614
ALG2_MOUSE	Alg2	Alpha-1,3/1,6-mannosyltransferase ALG2	15.9512	16.0861	16.109	16.0449	15.7824	16.0285	15.9968	16.0235	16.0285	16.1031	15.9091	16.2756	16.0766	15.9968	15.8673	15.8545
ALG3_MOUSE	Alg3	Dol-P-Man:Man(5)GlcNAc(2)-PP-Dol alpha-1,3-mannosyltransferase	16.8381	17.4768	17.343	18.1865	16.7423	16.8474	16.5406	16.9801	17.5509	17.3267	17.4887	17.8246	17.2241	17.2794	16.7967	17.2089
ALG5_MOUSE	Alg5	Dolichyl-phosphate beta-glucosyltransferase	16.5829	16.7331	16.5532	16.7053	16.2767	16.3762	16.2936	16.3586	16.5384	16.5263	16.7366	16.6293	16.3564	16.3558	16.2823	16.135
ALG8_MOUSE	Alg8	Probable dolichyl pyrophosphate Glc1Man9GlcNAc2 alpha-1,3-glucosyltransferase	18.7416	19.036	18.6962	19.0068	18.6301	18.6417	18.4753	18.6033	18.6396	18.4638	18.8782	18.7369	18.6883	18.6241	18.4839	18.79
ALG9_MOUSE	Alg9	Alpha-1,2-mannosyltransferase ALG9	18.3539	18.065	18.1251	18.0108	18.4377	18.5344	18.5671	NA	17.9498	17.974	17.9693	17.9808	18.2275	18.2331	17.1657	18.2978
ALKB3_MOUSE	Alkbh3	Alpha-ketoglutarate-dependent dioxygenase alkB homolog 3	16.3187	16.1074	15.953	15.8958	16.0404	15.8822	15.9825	15.7919	15.7961	15.6129	15.7236	15.9008	15.7801	15.7757	15.6112	15.631
ALKB5_MOUSE	Alkbh5	RNA demethylase ALKBH5	16.6471	17.3778	16.9449	16.4817	16.5515	16.7043	16.7595	16.7899	16.7189	16.7299	16.8923	16.9771	16.5813	16.3268	16.7677	16.5912
ALKMO_MOUSE	Agmo	Alkylglycerol monooxygenase	15.9026	16.3792	15.865	16.0031	15.7439	15.8109	15.7689	15.898	16.0754	16.0984	15.8468	15.8244	15.9628	15.8402	15.9705	15.7962
ALR_MOUSE	Gfer	FAD-linked sulfhydryl oxidase ALR	16.7237	16.6231	16.4991	16.334	16.6514	16.9412	16.6059	16.9216	16.4903	16.4737	16.5499	16.3996	16.9133	16.7579	16.6255	16.936
ALS_MOUSE	Igfals	Insulin-like growth factor-binding protein complex acid labile subunit	13.9047	14.7328	15.7524	15.6744	14.9385	15.8464	13.474	14.6349	15.9042	16.3332	8.77749	15.2409	16.3978	16.3923	14.9771	14.6544
ALS2_MOUSE	Als2	Alsin	16.1407	16.4352	16.0657	16.1365	16.4044	16.4611	16.3277	16.3894	16.0999	16.1914	16.2301	16.1376	16.3386	16.4588	16.2472	16.441
AMACR_MOUSE	Amacr	Alpha-methylacyl-CoA racemase	18.689	18.5313	18.5403	18.5308	18.4512	18.3733	18.5793	18.5422	18.3904	18.4137	18.3528	18.303	18.4067	18.2925	18.3571	18.2863
AMBP_MOUSE	Ambp	Protein AMBP	16.2544	16.7948	16.4608	16.4688	16.2062	16.1562	15.8898	16.0363	16.2695	16.4692	16.3335	16.4486	16.1678	16.0315	15.6772	15.9381
AMD_MOUSE	Pam	Peptidyl-glycine alpha-amidating monooxygenase	14.537	14.539	14.6888	13.5159	14.9632	15.0214	13.5745	14.4666	14.7385	15.2587	14.9222	14.7725	NA	14.6902	14.8481	14.9157
AMFR_MOUSE	Amfr	Isoform 2 of E3 ubiquitin-protein ligase AMFR	17.1167	17.3655	16.9953	16.9313	16.9649	17.0992	16.8915	16.8937	16.874	16.8947	16.8939	16.8337	16.8649	16.8947	16.8879	16.9451
AMPB_MOUSE	Rnpep	Aminopeptidase B	17.5302	17.6401	17.3665	17.4478	17.0972	17.0727	16.986	17.0549	17.335	17.4795	17.5164	17.5597	16.9013	16.9194	16.9491	16.998
AMPD2_MOUSE	Ampd2	AMP deaminase 2	16.8005	16.6429	16.6294	16.7593	16.9722	17.0474	16.8542	16.8005	16.8005	16.8005	16.82	16.877	16.9247	16.9949	17.2082	17.1513
AMPE_MOUSE	Enpep	Glutamyl aminopeptidase	16.7669	16.5135	16.7949	16.7975	17.0591	17.1707	17.1227	17.2193	16.6321	16.5624	16.739	16.4058	17.1691	16.7677	17.1777	16.7454
AMPH_MOUSE	Amph	Amphiphysin	15.3961	15.5733	15.3759	15.4082	15.4872	15.3222	15.2376	15.5172	14.8932	15.3227	15.3388	15.488	15.3025	15.4209	15.3926	15.2598
AMPL_MOUSE	Lap3	Cytosol aminopeptidase	20.1397	19.9119	19.9943	19.9657	20.0314	20.1084	20.0416	20.0489	19.8669	19.8494	19.8276	19.9063	19.9688	19.959	20.0077	20.0244
AMPN_MOUSE	Anpep	Aminopeptidase N	17.4682	17.4134	17.3758	17.316	17.2261	17.1372	16.9236	17.2083	16.9278	17.2543	17.149	17.1878	17.0277	17.0227	16.9317	17.1032
AMRP_MOUSE	Lrpap1	Alpha-2-macroglobulin receptor-associated protein	16.9883	17.1837	16.9701	16.8734	16.3915	16.6436	15.8492	16.6273	16.7807	17.1297	16.5739	17.224	16.744	16.6972	16.4132	16.6725
AMY1_MOUSE	Amy1	Alpha-amylase 1	14.3166	15.4516	14.8445	15.1921	14.7535	14.9864	17.1488	15.105	15.2769	15.9718	15.1734	15.5217	14.2142	15.002	14.2854	15.0471
AMYP_MOUSE	Amy2	Pancreatic alpha-amylase	NA	NA	NA	NA	NA	NA	18.4345	15.1595	NA	16.1289	NA	NA	NA	NA	NA	16.1973
AN13A_MOUSE	Ankrd13a	Ankyrin repeat domain-containing protein 13A	15.0708	15.2135	15.8858	16.3576	14.7093	NA	15.1569	14.4556	16.3699	15.4611	15.1729	15.4832	14.7432	NA	13.7405	14.7918
AN32A_MOUSE	Anp32a	Acidic leucine-rich nuclear phosphoprotein 32 family member A	18.0285	18.1259	18.007	18.0122	18.0968	17.9604	18.0614	18.1184	18.1694	18.188	18.0702	18.3362	18.0148	17.9658	17.8801	18.0749
AN32B_MOUSE	Anp32b	Acidic leucine-rich nuclear phosphoprotein 32 family member B	18.7066	19.3596	19.2016	19.2494	18.4419	18.2974	18.4133	18.3923	19.0483	19.0857	18.9076	19.3524	18.3752	18.2725	17.8666	18.4522
AN32E_MOUSE	Anp32e	Acidic leucine-rich nuclear phosphoprotein 32 family member E	16.4353	16.7277	16.9396	16.9219	15.8702	15.8702	15.7873	15.8157	16.8049	16.8301	16.5509	17.0494	16.3264	16.1429	15.7933	15.8427
ANCHR_MOUSE	Zfyve19	Abscission/NoCut checkpoint regulator	14.7116	14.446	14.3667	13.3771	NA	14.8296	13.9408	13.8077	13.7956	14.3418	NA	14.2504	NA	13.7772	12.8004	14.4743
ANFY1_MOUSE	Ankfy1	Rabankyrin-5	16.3777	16.5444	16.5541	16.4376	15.6176	15.6714	15.6258	15.6881	16.2993	16.3003	16.3411	16.4626	15.681	15.6805	15.6069	15.6457
ANGE2_MOUSE	Angel2	Protein angel homolog 2	14.4975	NA	14.0984	NA	14.3286	13.8546	14.1027	14.4537	14.3236	13.9513	14.3014	NA	14.1331	13.1925	14.5762	14.5421
ANGI_MOUSE	Ang	Angiogenin	16.33	16.3314	15.709	15.2439	15.5531	15.7359	15.8765	NA	15.6297	16.1781	16.2688	15.9081	15.3979	14.6839	16.3174	15.5101
ANGT_MOUSE	Agt	Angiotensinogen	16.3986	16.7245	16.7714	17.5752	16.5498	16.4702	16.1052	16.245	16.7014	16.8795	16.6474	17.11	16.421	16.5849	16.4934	16.8376
ANK1_MOUSE	Ank1	Ankyrin-1	16.1892	16.2875	16.0839	16.6928	15.8876	16.3885	16.2162	15.9987	15.7881	16.4721	16.0054	15.9603	15.9672	16.4328	16.0338	15.675
ANK2_MOUSE	Ank2	Ankyrin-2	16.3211	16.2871	16.2129	16.2062	NA	16.2684	16.4672	16.5851	16.2113	NA	NA	16.2229	NA	NA	16.2684	NA
ANK3_MOUSE	Ank3	Ankyrin-3	15.1831	15.6927	15.1202	15.2751	15.0739	15.1036	15.1532	15.2596	15.556	15.5437	15.728	15.7012	15.1532	15.3846	15.4671	15.3679
ANKL2_MOUSE	Ankle2	Ankyrin repeat and LEM domain-containing protein 2	14.4363	14.0452	14.4666	14.2167	14.0409	14.0299	13.9411	14.4558	14.3473	14.2156	13.7218	14.3307	13.8374	13.837	13.6186	13.8276
ANKMT_MOUSE	Antkmt	Adenine nucleotide translocase lysine N-methyltransferase	13.6652	13.6585	14.4514	13.8041	13.6811	NA	13.6585	13.9582	14.9486	14.324	13.6585	14.3024	14.5171	NA	NA	13.6585
ANM1_MOUSE	Prmt1	Protein arginine N-methyltransferase 1	16.8154	17.0655	16.5321	16.7958	16.2405	16.1494	16.0418	16.167	16.5141	16.6669	16.6617	16.8494	16.1311	16.1426	16.0216	16.2248
ANM5_MOUSE	Prmt5	Protein arginine N-methyltransferase 5	15.5361	15.8168	15.6108	15.8871	15.5212	15.5299	15.6485	15.5252	15.4674	15.7977	15.5131	15.6676	15.6015	15.4458	15.6727	15.4887
ANO10_MOUSE	Ano10	Anoctamin-10	15.9587	15.8706	15.7577	15.642	NA	NA	NA	13.5247	15.6299	15.829	15.8705	16.3355	15.388	15.033	NA	NA
ANO6_MOUSE	Ano6	Anoctamin-6	16.0175	16.2727	15.828	15.8752	NA	NA	NA	NA	16.1244	15.8693	16.2748	16.364	NA	NA	NA	NA
ANPRC_MOUSE	Npr3	Atrial natriuretic peptide receptor 3	14.0715	NA	14.2504	12.9586	14.606	14.2101	14.1312	14.2985	NA	NA	14.0969	NA	14.2481	14.5667	14.0457	14.0498
ANR17_MOUSE	Ankrd17	Ankyrin repeat domain-containing protein 17	15.3278	15.7203	15.8635	15.5387	15.6435	15.2458	15.2809	15.358	15.4389	15.5894	15.4159	15.3486	15.3215	15.3182	15.1792	15.4738
ANR28_MOUSE	Ankrd28	Serine/threonine-protein phosphatase 6 regulatory ankyrin repeat subunit A	14.9086	15.0219	15.0169	15.0457	14.6342	14.8056	14.57	14.6317	14.8254	14.3826	14.7839	14.8724	14.8887	15.1011	15.0308	14.747
ANR44_MOUSE	Ankrd44	Serine/threonine-protein phosphatase 6 regulatory ankyrin repeat subunit B	14.856	14.8576	14.9813	14.8955	NA	NA	NA	NA	14.3808	14.7975	14.301	14.7288	NA	NA	NA	13.5527
ANT3_MOUSE	Serpinc1	Antithrombin-III	17.9296	18.0305	18.0604	18.3133	17.8757	17.9506	17.8775	17.9339	18.0235	18.1798	17.9932	18.2238	17.9388	17.969	17.8074	17.8775
ANX11_MOUSE	Anxa11	Annexin A11	17.7082	17.745	17.4589	17.7727	17.6743	17.6803	17.4801	17.6019	17.5556	17.7635	17.6243	17.8244	17.5093	17.5744	17.534	17.6026
ANXA1_MOUSE	Anxa1	Annexin A1	17.1345	17.398	17.6775	17.5869	15.8228	15.2454	14.7823	15.1224	17.3164	17.4677	17.3763	17.8943	16.1031	16.2272	15.5536	16.1032
ANXA2_MOUSE	Anxa2	Annexin A2	18.4455	18.5033	18.237	18.2452	17.8974	17.402	17.4181	17.4211	17.8875	18.0694	18.1161	18.6186	17.5976	17.5376	17.4825	17.7595
ANXA3_MOUSE	Anxa3	Annexin A3	17.7488	17.632	17.9086	18.1239	16.3105	15.8864	15.9585	16.0933	17.6134	17.8213	17.8461	18.0181	16.3448	16.3943	16.3577	16.3751
ANXA4_MOUSE	Anxa4	Annexin A4	18.4391	18.7088	18.4478	18.5642	18.0983	18.1317	18.0516	18.0846	18.3652	18.5756	18.5873	18.7632	18.0881	18.1301	18.1525	18.117
ANXA5_MOUSE	Anxa5	Annexin A5	19.8946	19.765	19.8459	19.9421	19.0606	19.068	18.9055	18.9851	19.9103	20.0918	19.8108	20.306	19.2247	19.1902	18.9985	19.1203
ANXA6_MOUSE	Anxa6	Annexin A6	18.7183	18.7298	18.7563	18.8003	18.5239	18.4815	18.582	18.5341	18.8281	18.7132	18.8614	18.8634	18.6035	18.5866	18.5834	18.6588
ANXA7_MOUSE	Anxa7	Annexin A7	18.0723	18.0414	17.9827	17.9557	17.4697	17.5877	17.2969	17.4506	17.8014	17.9105	17.8364	17.81	17.5776	17.5581	17.5628	17.4026
AOFA_MOUSE	Maoa	Amine oxidase [flavin-containing] A	17.1467	17.5199	17.0044	17.3089	17.3663	17.3323	17.2234	16.984	17.3289	16.9494	17.4931	17.2925	17.5209	17.3242	17.2571	16.6702
AOFB_MOUSE	Maob	Amine oxidase [flavin-containing] B	18.985	18.8187	18.7801	18.9266	18.5636	18.7001	18.8513	18.9275	19.1824	18.8004	19.0984	18.8797	18.7329	18.797	18.9124	18.8021
AOXA_MOUSE	Aox1	Aldehyde oxidase 1	17.1033	16.8329	16.9491	17.0106	16.8938	16.9331	16.5094	16.6575	16.5691	16.6137	16.6566	16.2969	16.7846	16.5352	16.7974	16.4775
AOXB_MOUSE	Aox2	Aldehyde oxidase 2	16.863	17.0279	16.5766	16.6272	17.4821	17.1909	18.3166	17.3517	16.3558	16.7287	16.9361	NA	17.3824	NA	17.079	17.5973
AOXC_MOUSE	Aox3	Aldehyde oxidase 3	18.279	17.6876	18.1829	18.1513	19.6174	19.6173	19.4605	19.5084	18.0781	17.8764	17.9529	17.8859	19.3581	19.1945	19.0427	19.3622
AP1B1_MOUSE	Ap1b1	AP-1 complex subunit beta-1	17.9581	18.0753	18.0508	18.1194	17.7138	17.8107	17.7438	17.7393	17.9281	17.9745	17.9568	18.0542	17.7924	17.8051	17.7429	17.7222
AP1G1_MOUSE	Ap1g1	AP-1 complex subunit gamma-1	16.6759	16.8818	16.6736	16.8365	16.3278	16.3769	16.4712	16.4032	16.6546	16.7219	16.7546	16.7961	16.3528	16.3826	16.2818	16.4885
AP1M1_MOUSE	Ap1m1	AP-1 complex subunit mu-1	16.3966	16.6291	16.4407	16.4191	16.0058	16.0867	16.0985	16.1379	16.3376	16.3185	16.4112	16.5138	16.0104	16.0078	16.052	16.0985
AP1S1_MOUSE	Ap1s1	AP-1 complex subunit sigma-1A	18.1806	17.9462	18.1698	17.7648	17.5838	18.227	17.9427	17.771	18.1245	17.975	17.9879	17.8472	17.4412	17.759	17.8191	17.8601
AP2A1_MOUSE	Ap2a1	AP-2 complex subunit alpha-1	16.825	17.0741	16.8124	16.9731	16.7391	16.7345	16.6317	16.7239	16.862	16.9377	16.9565	17.017	16.7123	16.6732	16.6829	16.7224
AP2A2_MOUSE	Ap2a2	AP-2 complex subunit alpha-2	17.7332	17.8828	17.8272	17.8157	17.574	17.6842	17.6416	17.6764	17.7224	17.7283	17.6663	17.8705	17.6792	17.6303	17.4145	17.5532
AP2B1_MOUSE	Ap2b1	AP-2 complex subunit beta	17.7154	17.882	17.728	17.8607	17.523	17.5738	17.523	17.5587	17.756	17.7812	17.6836	17.8516	17.6078	17.5623	17.4124	17.5861
AP2M1_MOUSE	Ap2m1	AP-2 complex subunit mu	18.441	18.6695	18.4568	18.5156	18.4372	18.4692	18.3754	18.4973	18.4831	18.4665	18.4359	18.553	18.4165	18.2789	18.3495	18.3786
AP2S1_MOUSE	Ap2s1	AP-2 complex subunit sigma	16.0938	16.0965	15.97	16.0989	15.6821	16.0313	15.4676	15.5801	16.1997	16.1326	16.2729	16.1103	15.7079	16.0108	15.6597	16.0046
AP3B1_MOUSE	Ap3b1	AP-3 complex subunit beta-1	17.1386	17.3077	17.2036	17.1438	16.7216	16.7629	16.6646	16.7512	16.9284	17.0479	17.1565	17.1344	16.6453	16.5892	16.7459	16.7511
AP3D1_MOUSE	Ap3d1	AP-3 complex subunit delta-1	16.5562	16.6588	16.6721	16.5592	16.0328	16.1058	16.1351	16.1343	16.4589	16.5383	16.6165	16.7391	16.1801	16.1894	15.9343	16.1065
AP3M1_MOUSE	Ap3m1	AP-3 complex subunit mu-1	16.5033	16.7174	16.5022	16.6011	15.8641	15.9612	15.9964	16.1013	16.1454	16.3082	16.368	16.4676	15.7503	15.8659	15.688	16.0178
AP3S1_MOUSE	Ap3s1	AP-3 complex subunit sigma-1	17.1788	16.3966	17.337	16.6307	16.4743	16.7622	16.482	16.6082	16.8756	16.9585	17.0759	17.0473	16.4324	16.3966	16.4566	16.6528
AP3S2_MOUSE	Ap3s2	AP-3 complex subunit sigma-2	17.4697	14.3214	17.3363	14.5513	15.6912	16.2176	16.2754	16.069	16.6433	17.1693	16.9432	15.2755	15.2977	16.0026	15.9853	16.1478
AP4A_MOUSE	Nudt2	Bis(5'-nucleosyl)-tetraphosphatase [asymmetrical]	17.1217	16.7707	17.1477	17.1038	16.6975	17.1002	17.0756	16.9525	17.205	17.0609	16.7614	17.0116	16.908	16.8798	16.5577	16.94
AP4E1_MOUSE	Ap4e1	AP-4 complex subunit epsilon-1	15.207	15.3887	15.0927	15.2787	14.6916	14.7553	14.7388	14.5885	14.9897	15.0623	14.9271	15.3435	14.5155	14.6766	14.5625	14.8206
AP5B1_MOUSE	Ap5b1	AP-5 complex subunit beta-1	14.8638	15.0766	15.3395	14.2923	NA	NA	NA	14.3178	14.7	14.6551	14.2184	14.9494	13.9474	NA	NA	NA
AP5Z1_MOUSE	Ap5z1	AP-5 complex subunit zeta-1	15.7026	15.8392	15.5096	15.6588	NA	14.2836	NA	NA	15.3538	15.8887	15.8681	15.8824	NA	15.5065	NA	NA
APAF_MOUSE	Apaf1	Apoptotic protease-activating factor 1	15.6775	15.5234	15.4347	16.2184	15.5236	NA	15.5439	15.8892	15.3966	14.1278	15.3126	15.6435	NA	NA	15.5061	15.5431
APC1_MOUSE	Anapc1	Anaphase-promoting complex subunit 1	13.1268	13.2717	12.9701	13.3538	12.6874	12.6781	12.7731	12.6942	12.564	12.7554	13.3894	13.3998	12.7014	13.0463	12.8127	12.9812
APEH_MOUSE	Apeh	Acylamino-acid-releasing enzyme	17.533	17.4795	17.4705	17.5035	17.8372	17.8259	17.7023	17.7426	17.4379	17.4655	17.4851	17.473	17.7127	17.6511	17.6747	17.6542
APEX1_MOUSE	Apex1	DNA-(apurinic or apyrimidinic site) endonuclease	17.5667	17.9641	17.7119	17.7123	17.5861	17.4664	17.3619	17.5026	17.5893	17.6192	17.6345	17.7227	17.4911	17.4526	17.4167	17.4548
APH1A_MOUSE	Aph1a	Gamma-secretase subunit APH-1A	15.2342	15.4543	15.0024	15.2913	15.1386	15.183	14.6366	15.0365	15.1465	15.2342	15.5568	15.2581	15.3684	15.2292	15.0919	15.6743
API5_MOUSE	Api5	Apoptosis inhibitor 5	16.7048	16.7852	16.7339	16.7387	16.2312	16.3561	16.1619	16.3161	16.5378	16.6707	16.5887	16.7235	16.2084	16.2595	16.2821	16.3024
APLP2_MOUSE	Aplp2	Amyloid beta precursor like protein 2	13.9433	13.3632	13.3952	13.6682	12.5119	12.4483	NA	13.8963	12.3444	NA	12.2981	12.4483	13.2702	NA	NA	NA
APMAP_MOUSE	Apmap	Adipocyte plasma membrane-associated protein	17.2786	17.5204	17.3234	17.4106	17.1473	17.2608	17.1577	17.2975	17.327	17.3002	17.4497	17.3948	17.3683	17.2746	17.2635	17.1481
APOA1_MOUSE	Apoa1	Apolipoprotein A-I	18.5638	18.1514	18.1849	18.2829	17.7086	18.4479	18.4674	18.7519	18.2423	18.5866	17.5835	18.2329	18.3892	19.0457	18.282	18.0008
APOA2_MOUSE	Apoa2	Apolipoprotein A-II	17.1059	16.5232	16.977	16.2052	16.3899	17.6582	17.407	17.7786	17.516	17.783	15.744	16.905	17.0392	17.5776	16.8002	16.9419
APOA4_MOUSE	Apoa4	Apolipoprotein A-IV	16.6042	16.0233	16.1973	15.9184	15.4972	16.4195	15.8652	16.5597	15.874	16.778	15.6354	16.0666	15.9253	16.4801	16.0858	15.5925
APOA5_MOUSE	Apoa5	Apolipoprotein A-V	16.5898	17.2221	16.6761	16.5689	16.9998	17.1121	16.9932	17.0374	16.9177	16.7403	16.8263	16.7341	16.8196	16.9931	16.8694	17.1222
APOB_MOUSE	Apob	Apolipoprotein B-100	17.1343	17.1335	16.9957	17.1261	16.9044	16.9999	16.8617	16.9227	16.9451	16.9825	17.0393	16.9492	17.1592	17.0269	17.0256	17.1446
APOBR_MOUSE	Apobr	Apolipoprotein B receptor	15.5425	15.6075	15.5703	15.3679	NA	NA	NA	NA	15.0432	15.4239	14.888	15.7407	15.7879	NA	NA	NA
APOD_MOUSE	Apod	Apolipoprotein D	16.4882	17.4731	16.9696	17.3149	16.0169	16.3133	16.0698	16.2686	17.0376	17.6224	17.4154	17.3421	16.3229	16.3995	16.0432	15.908
APOE_MOUSE	Apoe	Apolipoprotein E	18.5878	18.508	18.3438	17.9856	17.6855	18.4278	18.1429	18.7378	18.5942	18.7925	17.8472	18.373	18.4811	18.6564	18.4147	18.1284
APOH_MOUSE	Apoh	Beta-2-glycoprotein 1	18.0984	18.5752	18.123	17.8959	17.7259	17.751	17.7194	18.0191	18.0108	18.4171	18.032	18.2126	17.8851	17.9102	16.0281	17.7614
APOM_MOUSE	Apom	Apolipoprotein M	18.9418	18.71	18.8464	19.062	18.959	19.0102	18.8338	18.8642	18.6597	18.6848	18.7572	18.7654	18.8192	18.7645	17.9226	18.5856
APT_MOUSE	Aprt	Adenine phosphoribosyltransferase	17.2236	17.4258	17.1491	17.2786	16.0448	16.1409	16.2516	16.4131	17.2693	17.1258	17.097	17.3186	16.0041	16.1351	16.3198	16.0627
AQP1_MOUSE	Aqp1	Aquaporin-1	18.0552	17.897	17.8163	18.0815	18.6037	18.6831	18.8253	18.7749	18.0879	17.9653	18.256	18.1539	18.4949	18.574	18.8593	18.4313
AQP11_MOUSE	Aqp11	Aquaporin-11	14.9308	15.0739	15.7208	17.2755	14.9917	15.5916	15.109	14.9644	17.1708	16.2587	15.7486	16.348	16.3786	16.1876	NA	16.3079
AQP9_MOUSE	Aqp9	Aquaporin-9	18.1523	15.5558	18.6448	15.1286	18.9604	19.0251	18.6097	18.7362	18.5204	18.7371	18.9149	15.053	18.7812	17.0049	19.1085	18.7332
AQR_MOUSE	Aqr	RNA helicase aquarius	16.4037	15.741	16.6702	16.5761	15.6153	16.1347	15.7861	16.0557	15.9745	15.7463	16.3118	16.5031	16.5191	16.2784	16.6703	15.0335
AR6P1_MOUSE	Arl6ip1	ADP-ribosylation factor-like protein 6-interacting protein 1	16.0624	15.3396	15.6932	15.2704	15.6333	16.0863	NA	15.4616	15.4887	15.5286	16.1469	15.5585	16.1725	16.0966	16.786	15.919
AR6P4_MOUSE	Arl6ip4	ADP-ribosylation factor-like protein 6-interacting protein 4	14.9835	14.994	15.1891	14.8574	NA	15.0721	14.7769	14.8993	14.8361	14.8895	14.6772	15.0014	14.8758	14.9976	14.8173	14.8483
ARAF_MOUSE	Araf	Serine/threonine-protein kinase A-Raf	16.7248	17.0299	16.7938	16.7652	16.5573	16.7103	16.6031	16.6514	16.8573	16.9883	16.9658	16.9454	16.5069	16.457	16.4492	16.7173
ARAID_MOUSE	Atraid	All-trans retinoic acid-induced differentiation factor	NA	NA	13.0085	NA	13.3088	14.1849	14.5781	NA	14.1478	13.0094	12.9895	NA	12.7938	NA	13.2526	12.7938
ARAP1_MOUSE	Arap1	Arf-GAP with Rho-GAP domain, ANK repeat and PH domain-containing protein 1	16.2552	16.4518	16.3915	16.2985	14.9271	14.8539	15.478	15.3738	16.1397	16.373	16.315	16.3304	14.7936	15.1504	14.9235	15.615
ARBK1_MOUSE	Grk2	Beta-adrenergic receptor kinase 1	16.5079	16.7112	16.3678	16.5041	16.0992	16.5508	16.0084	16.2611	16.4073	16.6129	16.3851	16.6876	NA	NA	NA	16.4874
ARC1A_MOUSE	Arpc1a	Actin-related protein 2/3 complex subunit 1A	16.6385	16.3481	16.4846	16.5803	16.8125	16.8281	16.8791	16.918	16.7082	16.346	16.6177	16.5118	16.746	16.7941	16.8901	17.1078
ARC1B_MOUSE	Arpc1b	Actin-related protein 2/3 complex subunit 1B	18.3167	18.7663	18.4653	18.5661	17.3757	17.2641	17.1527	17.2447	18.3243	18.429	18.4952	18.6643	17.3734	17.2264	17.337	17.1749
ARCH_MOUSE	Zbtb8os	Protein archease	15.5633	15.5984	15.551	15.4867	15.597	15.4878	15.4761	15.5026	15.2861	15.2327	15.3887	15.3485	15.3081	15.3666	15.4748	15.5568
ARF1_MOUSE;ARF3_MOUSE	Arf1;Arf3	ADP-ribosylation factor 3	20.5848	20.7656	20.6654	20.5784	20.1187	20.1829	20.1719	20.1373	20.6526	20.6211	20.6186	20.6211	20.2083	20.1116	20.2024	20.2339
ARF4_MOUSE	Arf4	ADP-ribosylation factor 4	19.1007	19.2521	18.9929	18.9061	18.6558	18.7166	18.727	18.6905	18.7114	18.8287	18.8543	18.9372	18.485	18.5181	18.5406	18.851
ARF5_MOUSE	Arf5	ADP-ribosylation factor 5	20.0838	20.1588	20.0298	20.0724	19.6341	19.7916	19.6525	19.7362	19.8224	19.9534	19.9707	20.0549	19.6492	19.7958	19.709	19.5227
ARF6_MOUSE	Arf6	ADP-ribosylation factor 6	17.9323	18.1318	17.917	18.023	17.9061	17.8737	17.7606	18.036	17.8177	18.0197	18.0415	18.1031	17.8642	17.8685	18.0197	17.8852
ARFG1_MOUSE	Arfgap1	ADP-ribosylation factor GTPase-activating protein 1	15.6126	15.4487	15.6111	15.1076	15.3702	15.5636	15.2969	15.1962	15.3405	15.1859	15.3572	15.2586	15.2264	14.9251	14.8816	15.4714
ARFG2_MOUSE	Arfgap2	ADP-ribosylation factor GTPase-activating protein 2	17.3401	17.341	17.4387	17.4196	17.4807	17.4584	17.4827	17.4335	17.2044	17.4469	17.4762	17.4102	17.4033	17.6101	17.5156	17.6743
ARFG3_MOUSE	Arfgap3	ADP-ribosylation factor GTPase-activating protein 3	15.2169	15.6012	15.3922	15.9852	15.3217	NA	14.8791	15.3712	15.6955	15.4754	15.782	15.7243	14.4766	14.7898	15.2373	15.5338
ARFP1_MOUSE	Arfip1	Isoform 2 of Arfaptin-1	16.8322	17.0274	16.7485	16.6603	16.0283	16.3093	16.0204	15.9719	16.4143	16.793	16.7625	16.759	16.0866	16.1825	16.1983	16.2577
ARFP2_MOUSE	Arfip2	Arfaptin-2	14.8251	NA	NA	NA	14.7257	NA	NA	NA	NA	NA	14.8075	NA	NA	NA	14.5203	14.7693
ARFRP_MOUSE	Arfrp1	ADP-ribosylation factor-related protein 1	13.9436	14.2973	13.9215	13.7787	13.4685	13.3461	13.4339	13.4339	13.5816	13.6172	13.4575	14.2671	13.5529	13.4779	13.3407	13.5753
ARGAL_MOUSE	Arhgef10l	Isoform 5 of Rho guanine nucleotide exchange factor 10-like protein	14.7703	14.6025	14.4638	14.7899	14.2601	14.2941	14.2276	14.2201	14.6276	14.5327	14.2443	14.7707	14.201	14.2227	14.0636	14.2263
ARGI1_MOUSE	Arg1	Arginase-1	21.2805	21.5662	21.3247	21.4455	21.4923	21.4558	21.6227	21.5826	21.7372	21.4184	21.2733	21.5451	21.4924	21.3524	21.4518	21.3733
ARH_MOUSE	Ldlrap1	Low density lipoprotein receptor adapter protein 1	16.1925	14.0648	16.1072	15.6561	16.152	16.024	16.0798	16.1636	15.8398	16.0669	15.9052	14.0015	15.9566	15.9975	16.2231	16.0988
ARHG1_MOUSE	Arhgef1	Rho guanine nucleotide exchange factor 1	15.5839	15.4129	15.6287	15.3467	14.9599	15.0333	14.8213	15.0144	15.2428	15.4931	15.4188	15.511	14.7236	14.8158	14.6933	14.7603
ARHG2_MOUSE	Arhgef2	Rho guanine nucleotide exchange factor 2	NA	NA	15.4353	15.1496	NA	NA	NA	NA	14.2353	15.317	14.5555	15.3045	NA	14.5417	NA	NA
ARHG5_MOUSE	Arhgef5	Rho guanine nucleotide exchange factor 5	14.9932	NA	14.9833	14.3162	14.7987	15.0773	15.284	14.898	14.5299	14.6293	15.2113	13.9135	14.61	15.0396	15.1783	14.8791
ARHG6_MOUSE	Arhgef6	Rho guanine nucleotide exchange factor 6	15.1976	15.1794	14.9769	14.9673	NA	11.7922	NA	14.918	14.573	14.7105	14.804	15.079	NA	14.9749	NA	NA
ARHG7_MOUSE	Arhgef7	Rho guanine nucleotide exchange factor 7	16.0793	16.0419	16.314	16.2792	15.4951	15.333	15.9511	15.3453	16.2481	16.2095	16.3055	16.3878	15.3137	15.2205	15.0652	15.6366
ARHGC_MOUSE	Arhgef12	Rho guanine nucleotide exchange factor 12	15.5463	15.762	15.617	15.6368	15.549	15.4908	15.4895	15.56	15.604	15.6432	15.7748	15.8525	15.5416	15.6057	15.5536	15.7671
ARHGH_MOUSE	Arhgef17	Rho guanine nucleotide exchange factor 17	NA	NA	14.5424	NA	NA	14.3916	NA	NA	14.5349	14.9952	15.3944	NA	NA	NA	NA	NA
ARI1_MOUSE	Arih1	E3 ubiquitin-protein ligase ARIH1	16.6402	16.4365	16.3739	16.4485	16.1104	16.3154	16.2214	16.204	16.1161	16.2969	16.4884	16.3755	15.9365	16.2445	15.0288	16.104
ARI2_MOUSE	Arih2	E3 ubiquitin-protein ligase ARIH2	14.8472	15.2954	14.8321	14.7082	14.7827	14.8321	14.4857	14.842	14.8783	14.8748	14.9914	15.0262	14.8883	14.9535	14.8371	14.8533
ARK72_MOUSE	Akr7a2	Aflatoxin B1 aldehyde reductase member 2	18.6487	18.4102	18.5694	18.4312	19.0996	19.0134	18.969	19.0247	18.5702	18.4754	18.4689	18.2708	18.9968	18.7825	19.0579	18.9958
ARL1_MOUSE	Arl1	ADP-ribosylation factor-like protein 1	18.2045	18.3588	18.2014	18.3525	17.6143	17.7953	17.7757	17.872	17.9521	17.9577	18.0675	18.2812	17.6541	17.8145	17.6483	17.743
ARL3_MOUSE	Arl3	ADP-ribosylation factor-like protein 3	16.5224	16.4846	16.3636	16.5543	16.6542	16.4681	16.4766	16.5764	16.4996	16.455	16.3487	16.7044	16.5621	16.4426	16.169	16.6949
ARL8A_MOUSE	Arl8a	ADP-ribosylation factor-like protein 8A	13.8609	14.0063	13.8814	14.1893	12.7354	12.6695	13.0018	12.8778	13.4097	13.6656	13.654	13.9372	12.7977	NA	13.1108	13.0106
ARL8B_MOUSE	Arl8b	ADP-ribosylation factor-like protein 8B	18.4387	18.8277	18.8157	18.8173	17.8755	17.7668	17.7949	17.9186	18.6654	18.6402	18.829	18.9523	18.016	17.9129	17.4328	18.1418
ARLY_MOUSE	Asl	Argininosuccinate lyase	20.4856	20.4834	20.3865	20.5694	20.9214	20.9947	21.0567	21.0073	21.0157	20.7391	20.6521	20.6901	20.929	21.0069	21.2082	21.1034
ARM10_MOUSE	Armc10	Armadillo repeat-containing protein 10	15.6419	15.7015	16.0724	16.1591	15.1753	15.4245	14.8365	15.4163	15.7836	15.905	15.7998	16.0412	15.6611	15.7507	15.0274	15.5375
ARMC1_MOUSE	Armc1	Armadillo repeat-containing protein 1	16.4594	16.0718	16.0531	16.1693	16.4008	16.6445	16.3263	16.449	16.1693	16.2854	16.1877	16.3017	16.5011	16.3821	16.6876	16.4405
ARMC6_MOUSE	Armc6	Armadillo repeat-containing protein 6	16.3455	16.0943	16.5761	17.1846	16.3305	16.5388	16.2014	16.0821	16.7132	16.5552	16.675	16.4543	16.6369	16.5215	NA	16.635
ARMC8_MOUSE	Armc8	Armadillo repeat-containing protein 8	16.5161	16.3386	15.9142	15.9017	15.2134	15.3251	15.1829	15.1976	15.9208	16.2131	15.8965	16.2147	15.0018	15.1538	16.0692	15.0601
ARMT1_MOUSE	Armt1	Damage-control phosphatase ARMT1	15.2037	15.2033	15.1698	15.1989	15.6878	15.3794	15.2877	15.693	15.2033	15.2656	15.657	15.4471	15.6105	15.434	15.8082	15.7604
ARP10_MOUSE	Actr10	Actin-related protein 10	15.0423	15.0973	15.0785	15.6968	14.5049	14.5267	14.223	14.5985	14.8768	14.9072	14.8966	15.4954	14.5935	14.5952	6.84564	14.2258
ARP2_MOUSE	Actr2	Actin-related protein 2	18.429	18.7371	18.4904	18.6083	17.7698	17.7222	17.7144	17.77	18.4007	18.4987	18.4879	18.6303	17.6894	17.5496	17.8054	17.7239
ARP3_MOUSE	Actr3	Actin-related protein 3	19.4341	19.629	19.4205	19.5232	18.7243	18.7172	18.6817	18.7461	19.3093	19.3825	19.389	19.5734	18.669	18.5289	18.6308	18.6478
ARP5L_MOUSE	Arpc5l	Actin-related protein 2/3 complex subunit 5-like protein	18.0608	17.9105	17.8952	17.9411	17.9459	17.9702	17.7718	17.9317	17.8724	17.8981	17.8309	17.9713	17.7995	17.8286	17.6968	17.9431
ARPC2_MOUSE	Arpc2	Actin-related protein 2/3 complex subunit 2	18.389	18.6243	18.2962	18.4644	17.6927	17.7301	17.664	17.7019	18.2403	18.3803	18.3902	18.5791	17.6541	17.6985	17.7953	17.7439
ARPC3_MOUSE	Arpc3	Actin-related protein 2/3 complex subunit 3	18.2844	17.8994	18.4285	17.853	16.9909	17.5242	17.4938	17.3203	18.1372	18.1502	17.8129	18.2122	17.1672	17.2918	16.9958	17.0043
ARPC4_MOUSE	Arpc4	Actin-related protein 2/3 complex subunit 4	18.1471	18.1736	18.1533	18.2473	17.1318	17.2766	17.2119	17.2391	17.8685	18.01	18.0742	18.2606	17.2141	17.3996	17.3283	17.1669
ARPC5_MOUSE	Arpc5	Actin-related protein 2/3 complex subunit 5	17.4329	17.5278	17.3393	17.2359	16.1949	16.3592	16.3681	16.2629	17.1815	17.4485	17.0826	17.6056	16.2592	16.2693	16.3421	16.269
ARPIN_MOUSE	Arpin	Arpin	15.8021	15.8938	15.783	15.678	15.386	15.1989	15.3188	15.4647	15.1989	15.5538	15.7483	15.8356	15.3917	15.1633	15.0247	15.3333
ARRB1_MOUSE	Arrb1	Isoform 1B of Beta-arrestin-1	16.1927	16.3959	16.3311	16.4057	15.7703	15.6088	15.6211	15.7647	16.1634	16.4717	16.5371	16.697	15.7558	15.6744	15.7187	15.7142
ARRB2_MOUSE	Arrb2	Beta-arrestin-2	15.1574	15.469	15.4373	15.8299	14.5308	14.3783	14.8464	14.8172	15.2947	15.6819	15.0967	15.5869	15.6243	15.1134	14.9669	14.8172
ARSA_MOUSE	Arsa	Arylsulfatase A	15.618	15.9633	15.5961	15.8042	15.365	15.4888	15.3539	15.3018	15.8752	16.0515	15.8436	16.2705	15.5566	15.3142	15.3436	15.2974
ARSB_MOUSE	Arsb	Arylsulfatase B	16.4567	16.6511	16.5152	16.6557	16.8031	16.5734	16.3668	16.4814	16.4147	16.2375	16.659	16.6324	17.048	16.827	17.2006	16.3603
ARVC_MOUSE	Arvcf	Armadillo repeat protein deleted in velo-cardio-facial syndrome homolog	14.261	14.7641	14.9949	15.569	14.544	14.6068	14.5285	14.6833	15.1053	15.0836	14.8244	15.5825	14.6694	14.6365	14.8533	15.1803
ARY2_MOUSE	Nat2	Arylamine N-acetyltransferase 2	17.6912	17.6871	17.6248	17.6644	17.886	17.8295	17.9433	18.0311	17.675	17.6251	17.5328	17.7152	17.9041	17.7125	17.7577	17.9274
AS3MT_MOUSE	As3mt	Arsenite methyltransferase	17.9213	18.0972	17.8098	17.8776	17.7468	17.6969	17.8653	17.7693	18.0448	18.0469	17.9484	18.1801	17.7047	17.7396	17.6277	17.8348
ASAH1_MOUSE	Asah1	Acid ceramidase	17.7466	18.3436	18.1266	18.3787	16.8816	16.7091	16.9883	16.9849	18.2933	18.4353	18.399	18.6588	17.1481	16.927	16.8272	16.8429
ASAP1_MOUSE	Asap1	Arf-GAP with SH3 domain, ANK repeat and PH domain-containing protein 1	15.8994	16.0288	16.0276	16.447	14.7282	14.5616	14.4668	14.506	15.4945	15.9573	15.4858	16.3819	14.1627	NA	NA	15.1257
ASC_MOUSE	Pycard	Apoptosis-associated speck-like protein containing a CARD	17.1859	16.9586	17.6614	17.6068	12.7058	14.4654	NA	13.7276	17.1479	17.5217	17.0605	17.813	13.8661	13.9597	13.3849	12.7092
ASCC1_MOUSE	Ascc1	Activating signal cointegrator 1 complex subunit 1	15.2737	14.084	15.1775	13.8008	15.2548	15.2459	15.2304	15.2912	15.2787	15.3061	15.2762	13.8602	15.1323	14.0744	15.8553	15.3364
ASCC2_MOUSE	Ascc2	Activating signal cointegrator 1 complex subunit 2	15.8085	15.99	16.177	16.1788	15.3016	15.5802	15.4959	15.4725	15.8723	15.9089	15.738	16.0906	15.8955	15.7941	15.6643	15.4575
ASCC3_MOUSE	Ascc3	Activating signal cointegrator 1 complex subunit 3	15.7723	16.067	15.776	16.1111	15.8064	15.8889	15.7032	15.6782	15.8913	16.0515	15.976	16.1876	15.7083	15.8499	15.5678	15.6083
ASGL1_MOUSE	Asrgl1	Isoaspartyl peptidase/L-asparaginase	15.9768	16.3457	15.9911	16.1678	16.3824	16.1414	16.3248	16.651	16.1764	16.1811	16.0625	16.2636	16.0809	16.2115	16.13	16.3705
ASGR1_MOUSE	Asgr1	Asialoglycoprotein receptor 1	18.2521	18.5558	18.2549	18.3974	18.7686	18.915	18.9888	19.1057	18.1379	18.3025	18.2839	18.344	18.8664	18.8191	18.657	18.7334
ASGR2_MOUSE	Asgr2	Asialoglycoprotein receptor 2	17.4556	17.3344	17.5349	17.5873	18.0577	17.8698	18.2128	18.1526	17.6159	17.4541	17.4826	17.5661	17.9535	18.1075	18.1057	18.0297
ASH2L_MOUSE	Ash2l	Set1/Ash2 histone methyltransferase complex subunit ASH2	14.7766	14.8608	14.9445	14.8924	NA	NA	NA	NA	14.4148	14.6171	14.6197	14.7544	14.0762	13.9826	NA	NA
ASM_MOUSE	Smpd1	Sphingomyelin phosphodiesterase	14.098	NA	13.4263	13.021	14.3236	14.7495	14.4536	14.6501	14.2147	13.7922	14.6297	NA	14.7128	14.4214	NA	14.325
ASPC1_MOUSE	Aspscr1	Tether containing UBX domain for GLUT4	15.8956	16.1143	15.8629	16.1795	16.1167	16.0664	15.6974	15.889	15.5599	16.0416	15.9979	16.2826	16.074	16.2494	15.8824	16.0525
ASPD_MOUSE	Aspdh	Putative L-aspartate dehydrogenase	19.3771	19.3364	19.3925	19.3208	20.0777	20.028	19.9373	19.9493	19.3765	19.3109	19.3217	19.3056	19.8868	19.8632	19.9212	19.94
ASPG_MOUSE	Aga	N(4)-(beta-N-acetylglucosaminyl)-L-asparaginase	17.5878	13.691	17.9212	NA	17.6362	17.3558	17.4455	17.4978	17.7787	17.7391	17.8977	13.7145	17.5346	16.9474	15.987	17.4049
ASPH_MOUSE	Asph	Aspartyl/asparaginyl beta-hydroxylase	17.3559	17.6456	17.3463	17.568	17.2128	17.2097	17.1533	17.306	17.2716	17.3679	17.4048	17.6059	17.1717	17.2299	17.0589	17.3232
ASSY_MOUSE	Ass1	Argininosuccinate synthase	20.777	20.6264	20.7418	20.8138	21.1297	21.2336	21.4695	21.3152	21.0142	20.8356	21.0716	20.983	21.2182	21.2749	21.2316	21.5297
AT11B_MOUSE	Atp11b	Phospholipid-transporting ATPase IF	15.5122	NA	15.2156	NA	14.9187	14.9202	15.2366	14.8313	14.7928	NA	15.2714	NA	14.8543	NA	NA	15.0756
AT11C_MOUSE	Atp11c	Isoform 2 of Phospholipid-transporting ATPase 11C	17.5686	17.7332	17.5051	17.6247	17.8667	17.8228	17.8326	18.0016	17.5392	17.6139	17.5315	17.4874	17.8055	17.7726	17.7665	17.9612
AT131_MOUSE	Atp13a1	Endoplasmic reticulum transmembrane helix translocase	17.3708	17.5335	17.3959	17.4813	17.158	17.1436	17.074	17.1535	17.2307	17.3149	17.371	17.4636	17.2488	17.1969	17.0474	17.158
AT1A1_MOUSE	Atp1a1	Sodium/potassium-transporting ATPase subunit alpha-1	18.5839	18.6078	18.4708	18.5208	18.7501	18.7556	18.6529	18.6347	18.4953	18.593	18.7047	18.5521	18.7796	18.7692	18.7045	18.7234
AT1B1_MOUSE	Atp1b1	Sodium/potassium-transporting ATPase subunit beta-1	17.4475	17.4624	17.35	17.4244	17.737	17.7076	17.7067	17.6074	17.4757	17.4505	17.4611	17.5141	17.742	17.6736	17.614	17.6979
AT1B3_MOUSE	Atp1b3	Sodium/potassium-transporting ATPase subunit beta-3	17.8163	18.0165	17.9053	17.8235	17.6504	17.628	17.4209	17.4414	17.891	17.8517	17.7139	17.8097	17.8615	17.5115	16.3612	17.5502
AT2A2_MOUSE	Atp2a2	Sarcoplasmic/endoplasmic reticulum calcium ATPase 2	18.2353	18.2416	18.0229	18.0374	18.016	18.0358	18.0459	18.117	17.9947	18.0079	18.1123	18.075	17.938	17.9808	17.8949	18.1086
AT2B1_MOUSE	Atp2b1	Plasma membrane calcium-transporting ATPase 1	15.9092	16.3266	15.9012	16.2053	15.5981	15.5104	15.4508	15.5104	15.9271	16.1177	16.268	16.4367	15.5707	15.593	15.5798	15.5189
AT2B4_MOUSE	Atp2b4	Plasma membrane calcium-transporting ATPase 4	14.5004	15.3209	15.1238	15.026	15.5981	15.3436	15.4993	15.4456	14.835	14.6667	14.8117	14.9125	14.9793	15.4766	14.8433	14.5382
AT2C1_MOUSE	Atp2c1	Calcium-transporting ATPase type 2C member 1	16.9387	17.0549	16.8332	16.7845	NA	NA	NA	16.6762	16.8574	17.0857	17.0865	16.9149	NA	NA	NA	NA
AT2L1_MOUSE	Etnppl	Ethanolamine-phosphate phospho-lyase	16.6296	15.9451	16.3197	16.702	17.6533	17.5865	18.0454	17.8525	17.2207	16.223	16.9703	16.7453	17.8847	17.7431	17.897	18.0886
AT5F1_MOUSE	Atp5pb	ATP synthase F(0) complex subunit B1, mitochondrial	17.5734	17.1979	17.3403	17.3553	17.5967	17.9532	17.7788	17.7697	17.433	17.2769	17.3676	17.2439	17.7011	17.8023	17.7881	17.7224
AT5G2_MOUSE	Atp5mc2	ATP synthase F(0) complex subunit C2, mitochondrial	17.0167	16.8734	16.51	16.5843	16.5924	16.417	16.8799	17.0257	16.3641	16.0407	16.7013	16.3836	16.9543	17.6359	17.501	16.8068
AT8A1_MOUSE	Atp8a1	Phospholipid-transporting ATPase IA	15.9168	16.3129	15.8146	16.143	NA	NA	NA	NA	15.554	15.8108	16.1748	16.1431	NA	NA	NA	NA
ATAD1_MOUSE	Atad1	Outer mitochondrial transmembrane helix translocase	17.6885	17.6346	17.4589	17.6574	17.1023	17.2974	17.2464	17.3445	17.281	17.3601	17.4556	17.5316	17.0403	17.2154	16.9148	17.1567
ATAD3_MOUSE	Atad3	ATPase family AAA domain-containing protein 3	18.0814	18.0159	17.7537	17.9248	17.9959	18.1755	17.9881	18.248	17.9831	17.9263	18.0023	17.838	18.0297	18.1081	18.1802	18.2394
ATE1_MOUSE	Ate1	Isoform ATE1-2 of Arginyl-tRNA--protein transferase 1	15.8611	15.9912	16.2304	16.0167	15.639	15.7563	15.5042	15.6813	15.7682	15.7203	15.8002	16.0921	15.1813	16.0157	15.4835	15.8253
ATF1_MOUSE;CREB1_MOUSE;CREM_MOUSE	Atf1;Creb1;Crem	Isoform 10 of cAMP-responsive element modulator	NA	NA	NA	NA	17.2282	NA	16.6429	NA	NA	16.9519	17.3661	15.4674	NA	NA	17.0306	16.6536
ATG2A_MOUSE	Atg2a	Autophagy-related protein 2 homolog A	15.2197	15.3239	15.1199	15.2927	15.6267	15.2472	14.3914	15.0017	15.1644	15.1521	15.7259	15.38	15.1579	15.4378	14.8867	14.8956
ATG3_MOUSE	Atg3	Ubiquitin-like-conjugating enzyme ATG3	17.0225	16.9562	16.9332	16.983	16.9122	16.8592	16.9918	17.1244	16.9812	16.9617	16.9985	17.1956	16.9371	16.9837	17.1165	17.087
ATG4A_MOUSE	Atg4a	Cysteine protease ATG4A	15.8473	15.4043	15.6339	15.9926	14.8731	15.4776	15.4043	15.5619	15.2497	15.7455	15.2451	NA	15.038	15.2787	NA	NA
ATG4B_MOUSE	Atg4b	Cysteine protease ATG4B	16.0242	15.9429	16.1989	16.3606	16.1484	16.1368	16.0156	16.1145	16.0991	15.9217	16.0033	16.1658	16.0209	16.012	15.6859	15.7837
ATG5_MOUSE	Atg5	Autophagy protein 5	15.26	15.4228	15.3445	15.2553	15.1494	15.0941	15.3688	15.4387	15.5367	15.3172	15.1753	15.2952	15.2762	15.0678	15.3909	15.1355
ATG7_MOUSE	Atg7	Ubiquitin-like modifier-activating enzyme ATG7	16.7125	16.9036	16.7269	16.8339	16.6246	16.7906	16.6102	16.7364	16.7234	16.7993	16.6149	16.743	16.6266	16.6731	16.4623	16.6278
ATG9A_MOUSE	Atg9a	Autophagy-related protein 9A	15.5011	15.5112	15.4974	15.6655	15.9045	15.9221	15.5064	15.8165	15.3103	15.533	15.5345	15.4908	15.4868	15.9742	15.5601	15.7629
ATLA2_MOUSE	Atl2	Atlastin-2	16.0756	15.994	15.8405	15.8752	16.4478	16.4846	16.4931	16.494	15.7656	15.8344	15.9429	15.6423	16.4364	16.2462	16.2289	16.3856
ATLA3_MOUSE	Atl3	Atlastin-3	17.175	17.3573	16.9991	17.1249	17.0103	17.0544	16.9038	16.993	17	17.0577	17.1216	17.1494	16.9395	17.0041	16.9764	16.9038
ATOX1_MOUSE	Atox1	Copper transport protein ATOX1	20.3047	19.8455	20.5612	19.7205	19.2151	19.6347	19.8672	18.9043	20.3499	19.922	19.086	19.5856	19.244	18.4598	19.3211	18.1478
ATP4A_MOUSE	Atp4a	Potassium-transporting ATPase alpha chain 1	16.0928	NA	16.0026	14.2887	16.7137	16.5739	16.1626	16.6324	16.2624	16.3245	16.0219	NA	16.8257	16.34	16.6982	16.3692
ATP5E_MOUSE	Atp5f1e	ATP synthase subunit epsilon, mitochondrial	14.5194	13.5509	14.901	14.4791	15.5069	15.0999	15.04	15.3989	14.7338	14.9334	15.9523	13.8637	15.2963	15.2017	16.5575	15.0583
ATP5H_MOUSE	Atp5pd	ATP synthase subunit d, mitochondrial	20.071	19.5058	20.1256	19.6093	20.0754	20.2734	20.3796	20.2428	19.8777	19.6447	19.5622	19.6208	20.1599	20.1567	20.106	20.1843
ATP5I_MOUSE	Atp5me	ATP synthase subunit e, mitochondrial	18.7433	18.0569	18.3223	18.0673	18.6314	19.1147	18.6844	19.0711	18.7141	18.6496	18.276	18.5269	18.7515	19.0397	18.6884	19.0381
ATP5J_MOUSE	Atp5pf	ATP synthase-coupling factor 6, mitochondrial	17.5179	16.1054	16.7027	15.8309	16.7173	17.726	17.7851	17.8532	17.3713	17.2806	16.1375	17.0775	17.4888	17.7106	16.5633	17.5284
ATP5L_MOUSE	Atp5mg	ATP synthase subunit g, mitochondrial	19.1068	18.5697	18.8773	18.9144	19.0141	19.5168	19.2359	19.328	18.8464	19.053	18.6314	18.7759	19.3028	19.3214	19.1902	19.0942
ATP5S_MOUSE	Dmac2l	ATP synthase subunit s, mitochondrial	16.6286	16.714	16.0668	16.2388	NA	16.9812	16.3841	16.69	16.6271	16.4972	16.3747	16.4331	16.4398	16.1893	16.3609	16.0119
ATP6_MOUSE	Mtatp6	ATP synthase subunit a	17.1874	16.6312	16.5743	17.1073	16.8957	17.2555	17.3187	17.4709	17.5124	16.9982	16.6116	16.7118	17.3055	17.2612	16.9365	17.3041
ATP68_MOUSE	Atp5mj	ATP synthase subunit ATP5MJ, mitochondrial	19.8683	19.2817	19.8496	19.4898	19.6609	20.2744	19.7677	20.2845	19.9323	19.4904	19.489	19.6602	19.9684	20.0593	19.5785	19.8601
ATP7B_MOUSE	Atp7b	Copper-transporting ATPase 2	14.5129	15.2566	NA	14.9006	14.8691	14.8173	14.2677	14.7928	14.7892	15.2614	15.0199	14.8992	14.685	14.6932	14.4319	14.9915
ATP8_MOUSE	Mtatp8	ATP synthase protein 8	20.1448	19.4417	20.1806	19.5405	19.6368	20.5498	20.5373	20.2134	20.2281	19.7963	18.9103	19.5118	20.1365	19.7351	19.7882	19.6996
ATP9A_MOUSE	Atp9a	Probable phospholipid-transporting ATPase IIA	15.769	16.012	15.7707	16.0028	15.9284	16.01	15.7212	16.1261	16.2028	16.2133	16.027	15.9787	16.1382	16.0812	15.8693	16.0786
ATP9B_MOUSE	Atp9b	Probable phospholipid-transporting ATPase IIB	14.7214	15.3044	14.671	14.6882	14.644	14.7022	14.6492	14.5927	14.637	15.0029	14.6924	14.921	NA	14.6314	14.6701	15.0785
ATPA_MOUSE	Atp5f1a	ATP synthase subunit alpha, mitochondrial	20.471	20.248	20.356	20.279	20.7771	20.7486	20.8982	20.7875	20.3902	20.2449	20.3532	20.2698	20.8154	20.7232	20.8736	20.8388
ATPB_MOUSE	Atp5f1b	ATP synthase subunit beta, mitochondrial	21.1538	20.9008	21.1006	20.9837	21.4379	21.3661	21.6409	21.501	20.9976	20.6996	20.8385	20.9844	21.3741	21.343	21.451	21.3315
ATPD_MOUSE	Atp5f1d	ATP synthase subunit delta, mitochondrial	20.5327	20.3217	20.1168	20.4264	21.0484	20.8288	20.8889	20.95	20.2935	20.1568	20.173	20.5081	20.8021	21.0619	20.9111	20.9694
ATPF1_MOUSE	Atpaf1	ATP synthase mitochondrial F1 complex assembly factor 1	15.5785	15.5135	15.5576	15.5865	15.3052	15.3388	15.3805	15.5733	15.7184	15.3253	15.8449	15.4628	14.9897	15.3717	14.933	15.3623
ATPF2_MOUSE	Atpaf2	ATP synthase mitochondrial F1 complex assembly factor 2	15.94	15.7483	15.6687	15.776	16.396	16.4798	16.4212	16.576	15.6604	15.7464	15.9503	15.833	16.3285	16.2774	16.4453	16.4115
ATPG_MOUSE	Atp5f1c	ATP synthase subunit gamma, mitochondrial	19.705	19.4624	19.5737	19.5076	20.0109	20.0469	20.0731	20.107	19.5777	19.4593	19.7773	19.4415	20.1309	20.0264	20.1232	20.1422
ATPK_MOUSE	Atp5mf	ATP synthase subunit f, mitochondrial	19.7961	19.2132	19.6484	19.2768	19.6553	20.1301	20.0783	19.9278	19.6391	19.3474	18.842	19.2674	19.8488	19.8686	19.8601	19.7897
ATPMK_MOUSE	Atp5mk	ATP synthase membrane subunit K, mitochondrial	21.2069	20.9563	20.5991	20.7981	21.3242	21.6007	21.4311	21.4164	21.1157	20.9498	21.0718	20.9092	21.495	21.4746	21.7051	21.4387
ATRX_MOUSE	Atrx	Transcriptional regulator ATRX	14.5356	14.6424	14.9839	14.5928	14.2222	14.3698	14.1911	13.902	14.5653	14.7497	14.8423	15.0659	14.38	14.4183	14.0489	14.6203
ATS15_MOUSE	Adamts15	A disintegrin and metalloproteinase with thrombospondin motifs 15	16.7874	15.9151	16.1677	16.8772	18.0481	17.9943	16.802	17.2876	17.3935	18.3738	16.459	16.9366	18.4424	17.6101	17.0418	17.0563
ATTY_MOUSE	Tat	Tyrosine aminotransferase	16.2475	16.1729	16.2801	16.0188	16.7032	16.5658	17.2139	17.3221	16.614	15.7499	16.6831	16.7588	17.1582	16.9751	16.2289	16.5137
ATX10_MOUSE	Atxn10	Ataxin-10	16.6852	16.2891	16.7097	16.6649	15.9223	16.3216	16.0241	15.8755	16.4014	16.5975	16.6803	16.6066	16.297	16.401	15.9673	16.2723
ATX2_MOUSE	Atxn2	Ataxin-2	14.9295	14.8693	14.849	14.8195	15.1867	15.2815	15.1104	15.1728	14.7018	14.867	14.9035	14.6993	15.0812	15.1836	14.8056	15.5579
ATX2L_MOUSE	Atxn2l	Isoform 2 of Ataxin-2-like protein	15.342	15.5261	15.2844	15.2745	15.2239	15.1344	15.0795	15.1234	14.9198	15.0799	15.0786	15.093	15.041	14.9435	15.0767	15.3995
ATX3_MOUSE	Atxn3	Ataxin-3	15.0202	15.4035	14.9091	15.0252	15.0022	15.1877	14.9157	15.1019	14.7366	15.1164	14.9372	15.2516	15.0862	15.1665	14.9396	15.1199
AUHM_MOUSE	Auh	Methylglutaconyl-CoA hydratase, mitochondrial	18.0347	17.7047	17.505	17.7859	17.8614	17.9963	17.9767	18.1458	17.8194	17.688	17.704	17.5906	17.851	17.8842	17.82	17.9433
AUP1_MOUSE	Aup1	Lipid droplet-regulating VLDL assembly factor AUP1	16.3179	16.2141	16.1046	16.02	15.9715	16.2715	16.0461	16.0796	15.9972	15.9468	15.7186	15.7243	15.9778	15.9971	15.8955	15.9331
AVL9_MOUSE	Avl9	Late secretory pathway protein AVL9 homolog	16.2512	15.8249	16.3765	16.3601	15.6	15.8249	15.8249	15.7589	16.0862	16.1756	15.9025	16.4041	15.7984	15.6169	NA	15.0643
B1ART1_MOUSE;B1ART2_MOUSE	Vps13d	Vacuolar protein sorting 13D	15.6255	15.7346	15.4872	15.2629	15.4497	15.3203	15.4061	15.2271	15.1264	15.4065	15.4599	15.3366	15.3304	15.1679	15.2978	15.2198
B1AUN2_MOUSE;B1AUN3_MOUSE;Q3UKV0_MOUSE	Eif2b3	Eukaryotic translation initiation factor 2B, subunit 3	15.7175	15.921	15.7488	15.7942	15.8179	15.8909	15.6192	15.8179	15.8179	15.8184	15.7973	15.8284	16.0677	15.7384	15.8855	15.9814
B1AUX5_MOUSE;B1AUY2_MOUSE;B1AUY3_MOUSE;E9PYS6_MOUSE;E9Q4R3_MOUSE;Q3TE27_MOUSE;Q80Z68_MOUSE	Arhgap4	Rho GTPase-activating protein 4	15.1332	15.5142	14.7424	15.4474	NA	NA	NA	NA	14.6444	14.5503	14.5527	15.5491	12.4404	NA	NA	NA
B1AWE0_MOUSE;Q6PFA2_MOUSE	Clta	Clathrin light chain	17.318	16.9344	17.4286	17.123	17.4278	16.9272	17.4746	17.341	17.1314	17.3061	16.8263	17.5005	17.0863	16.9041	17.217	17.0629
B1AZ26_MOUSE	Cobll1	Cordon-bleu protein-like 1 (Fragment)	16.9363	17.0231	16.6166	16.6492	17.1598	17.0842	16.8281	17.0631	16.9145	16.713	16.8529	16.8109	16.9098	16.6863	16.2021	17.0395
B1B0C7_MOUSE;E9PZ16_MOUSE	Hspg2	Basement membrane-specific heparan sulfate proteoglycan core protein	16.6738	17.1498	16.6869	16.985	16.382	16.3183	15.9775	16.321	16.963	17.1057	17.364	17.4267	16.4468	16.4572	16.2947	16.5016
B2CL1_MOUSE	Bcl2l1	Bcl-2-like protein 1	16.4306	15.4915	15.8862	16.0501	15.9998	NA	16.0679	16.2246	15.8906	15.9296	16.8178	16.1368	NA	16.2777	NA	16.0816
B2KF50_MOUSE	Uhrf1bp1	UHRF1 (ICBP90)-binding protein 1	14.9215	15.1432	14.6089	15.0866	14.2467	14.8591	14.2616	14.8399	14.1587	14.4977	14.6718	14.1767	13.4112	14.42	14.2069	14.3056
B2L13_MOUSE	Bcl2l13	Bcl-2-like protein 13	16.6428	16.6885	16.6537	16.7425	16.6897	16.8414	16.7601	16.9464	16.5458	16.645	16.7222	16.7413	16.8531	16.9059	16.7477	16.751
B2MG_MOUSE	B2m	Beta-2-microglobulin	17.3672	16.9178	17.8053	16.8779	14.6631	15.2928	15.774	15.2309	18.1979	16.7047	16.5453	16.7937	15.0298	15.2124	14.7475	14.254
B2RQ71_MOUSE;B7ZMZ7_MOUSE;E9PWR4_MOUSE	Dip2c	Dip2c protein	15.1438	15.5368	15.1566	15.0613	15.5938	15.7167	15.3911	15.9951	15.169	15.0946	15.0201	15.0887	15.4478	15.6263	15.5846	15.6015
B2RT14_MOUSE	Ugt1a5	UDP-glucuronosyltransferase	16.6344	16.7806	16.5777	16.6279	16.3909	16.646	17.2873	17.128	17.0685	16.6273	16.8235	16.3658	16.7317	16.6665	17.2058	16.6349
B2RT89_MOUSE;Q96LX3_MOUSE	Slc22a28;Slc22a30	Predicted gene, EG434674	16.3882	16.2212	16.4654	16.5403	16.9987	17.1058	16.8665	16.9623	15.9832	16.1787	15.9817	15.9184	17.149	17.2254	17.0265	17.1571
B2RUQ2_MOUSE	Usf3	Gene model 608, (NCBI)	18.1135	17.9262	17.8061	17.9457	18.3776	18.1747	18.4169	18.3807	18.3331	18.0779	18.2261	18.1344	18.1529	18.2075	17.7783	18.2891
B2RXT3_MOUSE;E9Q7L0_MOUSE	Ogdhl	Oxoglutarate dehydrogenase (succinyl-transferring)	20.0308	20.1607	19.862	19.9827	19.9685	19.8642	20.1161	20.0087	20.315	19.9394	20.1912	20.2325	20.1428	19.944	18.102	20.0051
B3A3_MOUSE	Slc4a3	Anion exchange protein 3	15.8216	15.7554	15.8532	15.9452	15.8551	15.2979	15.6001	15.6314	15.6196	15.2453	15.5506	15.8972	15.6653	15.7455	15.9327	15.6689
B3AT_MOUSE	Slc4a1	Band 3 anion transport protein	17.3811	17.6095	17.318	18.0853	17.2282	17.8991	17.5416	17.3253	17.0404	17.9017	17.1826	17.3068	17.3063	17.9921	17.7348	16.9409
B3GA3_MOUSE	B3gat3	Galactosylgalactosylxylosylprotein 3-beta-glucuronosyltransferase 3	15.9625	15.5785	15.5545	15.7649	15.326	15.3449	15.3182	15.3334	15.4519	15.4711	15.309	15.6821	15.4279	15.3323	15.3317	15.4111
B3GT6_MOUSE	B3galt6	Beta-1,3-galactosyltransferase 6	14.0366	NA	13.6984	13.4226	13.2899	13.8113	13.2899	13.5576	13.327	13.4245	13.8373	13.4457	13.6834	13.657	NA	13.8336
B4GA1_MOUSE	B4gat1	Beta-1,4-glucuronyltransferase 1	NA	13.7609	14.8607	14.5865	14.0183	13.7085	12.5229	13.7503	13.1008	NA	7.04648	14.5134	14.447	13.4809	NA	12.9969
B4GN1_MOUSE	B4galnt1	Beta-1,4 N-acetylgalactosaminyltransferase 1	15.8186	16.0189	16.142	16.0696	15.2596	15.2837	15.0514	15.5884	15.6458	15.741	15.3856	15.9663	15.367	15.4444	14.9695	15.423
B4GT1_MOUSE	B4galt1	Beta-1,4-galactosyltransferase 1	18.2215	18.2932	18.047	18.1993	17.6932	17.7445	17.7155	17.5777	17.9363	18.0356	17.8106	18.0344	17.779	17.6531	17.3701	17.714
B7ZNL3_MOUSE;E9Q448_MOUSE	Tpm1	Tpm1 protein	18.0735	17.3482	16.8299	17.4107	15.7346	NA	15.9861	16.227	17.3422	16.805	16.9912	16.8987	16.3002	15.6093	16.5548	16.1997
B8JI96_MOUSE	Mup14	Major urinary protein 14 (Fragment)	17.5701	17.4801	17.514	17.6476	19.1207	18.9072	18.742	18.6084	NA	NA	17.5273	17.5854	18.7798	18.8622	18.0797	18.9146
BAAT_MOUSE	Baat	Bile acid-CoA:amino acid N-acyltransferase	18.6113	18.4709	18.5742	18.6464	18.4016	18.4492	18.6084	18.5407	18.7671	18.5321	18.1348	18.3481	18.5805	18.4171	17.8862	18.2015
BABA1_MOUSE	Babam1	BRISC and BRCA1-A complex member 1	17.4829	17.5911	17.61	16.7683	17.6392	17.3916	17.5063	17.4563	17.4594	17.5129	17.3916	17.204	17.2415	16.5006	17.4306	17.3916
BABA2_MOUSE	Babam2	BRISC and BRCA1-A complex member 2	15.3954	15.7616	15.5817	15.5941	15.1707	15.1208	15.0993	15.0755	15.4202	15.4818	15.5053	15.6016	15.1089	15.0458	14.896	15.1953
BACH_MOUSE	Acot7	Isoform D of Cytosolic acyl coenzyme A thioester hydrolase	16.9233	17.0197	16.791	16.8102	17.0234	16.9466	17.0164	17.0124	16.7931	16.7117	16.5874	16.8997	16.8833	16.9347	16.6643	16.8171
BAF_MOUSE	Banf1	Barrier-to-autointegration factor	18.15	17.6134	18.2658	17.6163	16.9129	17.6826	17.6765	17.5459	18.1146	17.9571	17.3105	18.0574	17.6204	17.5227	17.3693	17.4669
BAG1_MOUSE	Bag1	BAG family molecular chaperone regulator 1	15.7758	15.8838	15.9264	16.0694	14.8408	14.8488	14.91	14.7257	15.7973	15.7195	15.1836	16.2747	14.7432	14.706	15.0339	14.9654
BAG3_MOUSE	Bag3	BAG family molecular chaperone regulator 3	16.1734	15.8343	16.0807	15.5671	15.7318	16.0304	15.8186	15.7421	15.6788	15.9741	15.7655	15.6868	15.7603	15.814	15.5923	16.3055
BAG6_MOUSE	Bag6	Large proline-rich protein BAG6	15.844	15.8157	15.9018	16.0128	15.6407	15.7805	15.7238	15.7795	15.77	16.0291	15.5837	15.914	15.759	15.7666	15.5991	15.7448
BAIP2_MOUSE	Baiap2	Brain-specific angiogenesis inhibitor 1-associated protein 2	15.8066	15.6989	16.3328	15.707	16.0948	16.2038	16.1534	16.2996	16.0503	16.0948	16.1003	16.3518	16.5528	16.3866	16.464	16.5185
BAK_MOUSE	Bak1	Bcl-2 homologous antagonist/killer	17.1239	16.8936	16.9039	16.85	15.5477	16.0096	16.2883	16.5952	16.905	16.9453	16.2986	16.9023	16.0888	16.2753	16.3292	16.233
BAP31_MOUSE	Bcap31	B-cell receptor-associated protein 31	16.4419	15.9479	16.4676	16.1026	15.9619	16.6962	16.1377	16.1489	16.0108	16.1967	15.896	15.9932	16.2463	16.2773	16.0518	15.9402
BASI_MOUSE	Bsg	Basigin	18.2575	18.5376	18.3179	18.291	18.1748	18.1841	18.1852	18.1273	18.319	18.2847	18.239	18.4777	18.235	18.211	18.181	18.0383
BASP1_MOUSE	Basp1	Brain acid soluble protein 1	15.3937	15.9064	15.4105	15.1565	13.902	14.0402	14.2826	14.5808	15.2735	14.712	15.7148	15.5019	13.389	14.3666	14.5934	14.2509
BAX_MOUSE	Bax	Apoptosis regulator BAX	17.261	17.2225	17.5237	17.168	16.1151	16.4972	16.3077	16.127	17.09	17.0458	16.5697	17.3062	16.1993	16.2223	16.3736	16.0354
BAZ1B_MOUSE	Baz1b	Tyrosine-protein kinase BAZ1B	15.1664	15.5044	15.7991	16.0379	14.6796	15.649	15.6351	15.2538	15.3404	15.9202	15.067	16.1723	14.9831	15.0224	NA	15.0948
BCAM_MOUSE	Bcam	Basal cell adhesion molecule	14.8289	14.2289	14.5871	13.9976	14.8883	14.5203	14.5254	14.5362	14.514	14.3805	14.6757	14.2379	14.5403	14.5126	14.3598	14.8136
BCAP_MOUSE	Pik3ap1	Phosphoinositide 3-kinase adapter protein 1	17.0167	17.2713	17.0645	16.9079	16.0164	15.971	16.0325	15.8516	17.0005	17.2449	17.3598	17.279	16.1903	16.2715	16.3322	16.1986
BCAS3_MOUSE	Bcas3	BCAS3 microtubule associated cell migration factor	15.1719	15.2286	15.389	15.5757	15.4275	15.3169	15.3693	15.5061	15.8259	15.7588	15.4286	15.9019	15.4105	15.389	15.5137	15.389
BCAT2_MOUSE	Bcat2	Branched-chain-amino-acid aminotransferase, mitochondrial	16.4537	16.6278	16.5314	16.6039	14.6338	14.307	14.8331	14.3247	16.5171	16.62	16.5249	16.8919	14.2431	14.0254	14.3292	14.4936
BCCIP_MOUSE	Bccip	BRCA2 and CDKN1A-interacting protein	16.2387	16.1584	16.6446	17.1582	15.9138	15.9578	16.0961	16.1022	16.8114	16.3989	15.7564	16.5735	16.1354	15.4803	15.61	15.929
BCDO2_MOUSE	Bco2	Beta,beta-carotene 9',10'-oxygenase	16.9302	16.4817	16.128	16.5989	16.7087	16.6879	16.8311	16.8074	16.1301	16.1593	16.2408	16.3212	16.6921	16.6495	16.3508	16.663
BCLF1_MOUSE	Bclaf1	Bcl-2-associated transcription factor 1	14.863	15.5281	15.7064	15.4555	15.1093	14.8271	14.7331	15.0872	15.4054	15.314	14.9072	15.5286	14.8545	14.1913	15.1228	15.1429
BCR_MOUSE	Bcr	Breakpoint cluster region protein	15.9341	NA	15.382	15.5634	15.8302	15.6654	15.8222	15.6869	15.8238	15.8104	15.9778	15.5835	16.0468	15.2682	15.4793	15.8477
BCS1_MOUSE	Bcs1l	Mitochondrial chaperone BCS1	16.5517	16.676	16.4744	16.6007	16.1402	16.3765	16.3274	16.329	16.3329	16.481	16.4833	16.6572	16.3281	16.3043	16.1578	16.1273
BD1L1_MOUSE	Bod1l	Biorientation of chromosomes in cell division protein 1-like 1	14.4952	NA	14.3448	13.8631	14.0612	14.0267	13.7507	14.4237	14.2065	14.4298	14.0379	14.1586	14.3454	13.9742	13.8674	13.9496
BDH_MOUSE	Bdh1	D-beta-hydroxybutyrate dehydrogenase, mitochondrial	18.9537	19.0578	18.8804	18.8386	19.3227	19.4303	19.5466	19.5611	18.7006	18.7778	18.6916	18.5543	19.3309	19.1311	18.9022	19.1424
BDH2_MOUSE	Bdh2	3-hydroxybutyrate dehydrogenase type 2	NA	NA	NA	NA	16.6894	16.9836	17.3749	17.8293	NA	NA	NA	NA	16.7349	16.7512	16.7707	16.5844
BECN1_MOUSE	Becn1	Beclin-1	15.5904	15.8689	15.8226	16.1234	15.548	15.3315	15.2131	15.33	15.7271	15.9275	15.7584	16.2305	15.2024	15.3696	15.2612	15.1081
BET1_MOUSE	Bet1	BET1 homolog	15.8566	15.6096	16.0899	15.729	15.7283	16.2948	15.6853	15.8212	15.9845	16.1971	15.638	15.6561	15.8907	15.9347	15.8834	15.7479
BFAR_MOUSE	Bfar	Bifunctional apoptosis regulator	14.8521	14.5509	14.5266	14.1384	13.8989	14.1276	14.0898	13.988	14.4593	14.2499	14.2734	13.9275	14.224	14.1539	14.273	14.3544
BGAL_MOUSE	Glb1	Beta-galactosidase	17.1075	17.6616	17.386	17.8219	16.6293	16.7319	16.5736	16.7324	17.5917	17.6575	17.7662	18.175	17.1157	16.9567	16.9479	16.4841
BGH3_MOUSE	Tgfbi	Transforming growth factor-beta-induced protein ig-h3	16.4619	17.039	16.4757	16.4267	16.05	15.8151	15.6041	15.9748	16.5782	16.5993	17.0264	17.31	15.9829	16.0441	16.1002	16.5168
BGLR_MOUSE	Gusb	Beta-glucuronidase	16.1247	16.3056	16.2624	16.4186	16.4408	16.4951	16.1453	16.1116	16.3151	16.2955	16.3025	16.576	16.8194	16.6053	16.5681	16.1266
BHMT1_MOUSE	Bhmt	Betaine--homocysteine S-methyltransferase 1	21.6322	21.559	21.33	21.4985	21.362	21.5352	22.0829	21.9141	21.9206	21.6392	21.1907	21.6272	21.1449	21.3096	21.3626	22.1788
BHMT2_MOUSE	Bhmt2	S-methylmethionine--homocysteine S-methyltransferase BHMT2	16.165	16.7088	15.6842	16.2233	16.0463	NA	16.0463	16.128	16.4203	16.2846	15.7679	16.0463	15.6646	15.9269	16.1329	16.7747
BI1_MOUSE	Tmbim6	Bax inhibitor 1	16.9659	17.3184	16.8725	17.6625	16.6749	16.6124	15.7897	17.1078	17.1717	17.5436	17.2966	17.5882	16.7891	16.9137	16.7519	16.8166
BI2L1_MOUSE	Baiap2l1	Brain-specific angiogenesis inhibitor 1-associated protein 2-like protein 1	14.6517	14.8727	14.5648	14.7873	15.1153	15.1356	14.5487	14.8783	14.549	14.5487	14.2873	14.9648	14.9121	14.9116	15.2631	14.5487
BID_MOUSE	Bid	BH3-interacting domain death agonist	15.629	15.4125	15.9764	15.4692	14.9666	15.5456	15.6225	15.3985	15.4209	15.4045	15.2748	15.5619	15.0916	15.3056	15.1848	14.9831
BIEA_MOUSE	Blvra	Biliverdin reductase A	18.3556	18.624	18.2617	18.5307	17.8036	17.6707	17.7839	17.7371	18.352	18.377	18.423	18.6073	17.6454	17.7932	17.7247	17.8239
BIG1_MOUSE	Arfgef1	Brefeldin A-inhibited guanine nucleotide-exchange protein 1	15.7164	15.7014	15.5194	15.5658	15.3199	15.3735	15.2791	15.4201	15.4837	15.7337	15.7289	15.644	15.1571	15.2753	15.3457	15.5163
BIG2_MOUSE	Arfgef2	Brefeldin A-inhibited guanine nucleotide-exchange protein 2	15.7762	16.1475	15.7552	15.9438	15.1943	15.2003	15.218	15.2217	15.8222	15.8576	15.7965	16.076	15.2955	15.2728	15.2221	15.3478
BIN1_MOUSE	Bin1	Myc box-dependent-interacting protein 1	16.2158	16.1435	16.2305	16.1433	15.9671	15.8106	15.6662	15.6559	15.9663	16.03	15.9084	16.1883	16.0137	15.8209	15.8166	15.6541
BIN2_MOUSE	Bin2	Bridging integrator 2	16.82	16.7893	16.7548	16.6789	13.6209	14.3516	14.6336	14.0873	16.3455	16.6179	16.4665	16.7046	14.0674	13.7563	14.0076	14.1938
BIP_MOUSE	Hspa5	Endoplasmic reticulum chaperone BiP	20.3596	20.2096	20.2621	20.132	20.4879	20.3218	20.2496	20.3179	19.9772	20.062	19.9005	20.1649	20.2183	20.2174	20.1878	20.3665
BIRC6_MOUSE	Birc6	Baculoviral IAP repeat-containing protein 6	14.7916	15.0099	14.9487	14.8672	14.5692	14.588	14.5059	14.5524	14.6034	14.7366	14.7439	14.92	14.4178	14.5427	14.5505	14.4047
BL1S3_MOUSE	Bloc1s3	Biogenesis of lysosome-related organelles complex 1 subunit 3	15.2474	15.01	15.05	15.1683	15.2071	14.5721	14.7769	14.5788	14.8199	15.2343	15.3569	15.444	14.4842	14.6717	14.8535	15.1285
BL1S4_MOUSE	Bloc1s4	Biogenesis of lysosome-related organelles complex 1 subunit 4	16.4618	16.5811	16.5683	16.4426	16.4215	16.2594	16.3522	16.4859	16.5005	16.5735	16.3165	16.4997	16.4099	16.4997	16.3323	16.8165
BL1S6_MOUSE	Bloc1s6	Biogenesis of lysosome-related organelles complex 1 subunit 6	15.5956	15.8326	15.9559	15.5187	14.505	15.2635	15.5895	14.9422	15.6059	15.9601	15.2124	15.8227	15.1426	15.3746	14.3608	15.9663
BLMH_MOUSE	Blmh	Bleomycin hydrolase	16.6113	16.7566	16.7147	16.8603	16.3345	16.2671	16.3104	16.3464	16.6405	16.9041	16.7658	16.9188	16.3497	16.3095	16.1365	16.5727
BLVRB_MOUSE	Blvrb	Flavin reductase (NADPH)	20.002	20.3788	20.357	20.3288	19.3048	19.2388	18.9418	18.8749	20.2027	20.2823	20.2611	20.1145	19.1642	19.1107	19.3519	18.777
BMAL1_MOUSE	Arntl	Aryl hydrocarbon receptor nuclear translocator-like protein 1	NA	NA	NA	15.6978	15.5262	NA	15.6012	15.8839	NA	NA	NA	15.287	NA	14.7932	15.7961	NA
BMP2K_MOUSE	Bmp2k	BMP-2-inducible protein kinase	15.074	15.3039	15.2151	15.0718	14.1825	14.2772	14.2895	14.1783	14.8741	14.8362	15.1276	14.9008	14.1783	14.1783	14.3926	14.3555
BNIP2_MOUSE	Bnip2	BCL2/adenovirus E1B 19 kDa protein-interacting protein 2	15.9813	16.0372	15.9091	16.2122	NA	NA	14.8916	15.5516	15.6512	15.5952	15.8682	15.9835	15.0871	15.785	NA	14.6485
BODG_MOUSE	Bbox1	Gamma-butyrobetaine dioxygenase	17.7752	18.1134	17.815	17.9135	17.9024	17.842	17.9743	17.9883	18.1086	17.9421	18.0023	17.8542	17.8757	17.8749	18.0537	18.0437
BOLA1_MOUSE	Bola1	BolA-like protein 1	17.8536	17.7676	17.8871	17.5829	17.7774	18.0551	18.0972	17.7791	17.8774	17.7349	17.02	17.6518	17.8745	17.1632	17.6818	17.5323
BOLA2_MOUSE	Bola2	BolA-like protein 2	17.0549	16.677	17.4903	16.6571	16.8086	16.968	16.8086	16.8049	16.8699	16.9998	16.4857	16.9294	16.8086	16.9425	16.7473	16.8086
BOLA3_MOUSE	Bola3	BolA-like protein 3	11.4559	NA	12.1519	12.2445	NA	1.30753	1.30753	10.1075	11.894	11.248	1.30753	11.8664	12.7782	NA	0.993848	11.5341
BOP1_MOUSE	Bop1	Ribosome biogenesis protein BOP1	17.0595	17.5078	17.0081	17.0381	17.0712	17.0644	16.7481	16.7037	16.9225	16.9305	17.0539	16.9975	16.8842	17.0403	16.7624	16.7347
BORC5_MOUSE	Borcs5	BLOC-1-related complex subunit 5	15.6779	15.937	15.717	15.7638	15.8595	15.878	NA	15.6438	15.396	15.7486	15.3738	15.7511	15.4991	NA	15.1114	15.7748
BORG4_MOUSE	Cdc42ep4	Cdc42 effector protein 4	14.149	14.2178	13.9434	13.8904	13.9567	14.041	14.1247	14.1122	14.1932	14.1971	14.329	14.3054	13.8571	13.909	14.4964	14.5128
BORG5_MOUSE	Cdc42ep1	Cdc42 effector protein 1	13.5585	13.5129	13.5807	13.3834	13.6354	13.414	13.7292	13.6514	13.4125	13.5974	14.0899	13.8969	13.592	13.6767	13.7812	14.5584
BPHL_MOUSE	Bphl	Valacyclovir hydrolase	18.9845	18.8722	19.007	18.935	19.1401	19.1323	19.3396	19.4296	18.9764	18.7964	18.8309	18.8138	19.0083	18.9892	18.9809	19.0842
BPNT1_MOUSE	Bpnt1	3'(2'),5'-bisphosphate nucleotidase 1	18.3176	18.6023	18.3856	18.5035	18.356	18.2636	18.2188	18.2361	18.5307	18.5553	18.5026	18.5625	18.3285	18.1878	17.8968	18.2901
BRAP_MOUSE	Brap	BRCA1-associated protein	15.602	15.7857	15.3985	15.69	15.4679	15.3569	15.2016	15.2132	15.8495	15.6341	15.9465	15.9573	15.3551	15.2247	15.1134	15.3635
BRAT1_MOUSE	Brat1	BRCA1-associated ATM activator 1	13.4871	14.5586	16.3405	15.8755	6.25241	NA	12.1367	NA	15.3977	15.8435	15.3399	15.76	15.5473	15.4573	13.0356	14.5427
BRCC3_MOUSE	Brcc3	Lys-63-specific deubiquitinase BRCC36	16.4882	16.5857	16.3901	16.4403	16.1617	16.1232	16.2951	16.1005	16.3034	16.4287	16.5274	16.4893	16.0612	16.2041	14.9533	16.3318
BRD4_MOUSE	Brd4	Bromodomain-containing protein 4	13.8911	NA	13.6211	13.2745	13.5362	13.5571	13.5726	13.7401	13.8881	13.8065	13.4677	13.7996	13.5201	13.6343	13.016	13.5339
BRE1A_MOUSE	Rnf20	E3 ubiquitin-protein ligase BRE1A	13.288	13.7481	13.7293	13.9705	13.0242	13.1366	12.8135	13.3811	12.6672	12.8703	13.8027	13.6107	12.5976	12.5874	NA	12.8878
BRE1B_MOUSE	Rnf40	E3 ubiquitin-protein ligase BRE1B	15.2272	15.8659	15.0584	15.1084	15.0121	15.1493	14.7556	14.6617	14.7008	14.8154	15.0105	15.2077	14.2188	14.9327	NA	15.3174
BRI3B_MOUSE	Bri3bp	BRI3-binding protein	16.5612	16.2321	16.6855	16.1487	16.6293	17.112	16.7099	16.5435	16.3987	16.4014	16.2032	16.1275	16.9155	16.5734	15.1942	16.4318
BRK1_MOUSE	Brk1	Protein BRICK1	15.3406	14.7996	15.6926	15.2209	14.6389	14.6314	14.4634	14.3725	15.2987	15.3491	12.7125	14.9826	14.6196	15.0864	14.8587	14.5728
BROX_MOUSE	Brox	BRO1 domain-containing protein BROX	15.9616	15.7197	14.5337	15.6544	NA	15.3671	NA	NA	15.8747	NA	NA	15.8287	NA	NA	NA	NA
BST2_MOUSE	Bst2	Bone marrow stromal antigen 2	16.7797	16.0304	16.8435	14.4834	13.6018	15.8347	15.6457	14.604	16.3324	15.6707	15.8444	14.8186	13.9536	14.7322	14.59	14.5052
BT3L4_MOUSE	Btf3l4	Transcription factor BTF3 homolog 4	17.7959	17.685	17.6826	18.1153	17.9025	17.7296	17.8044	17.5315	17.7137	18.0485	17.5472	18.0195	17.7458	17.9547	17.96	17.9629
BTD_MOUSE	Btd	Biotinidase	17.48	17.5497	17.4805	17.6785	17.7119	17.616	17.7704	17.7971	17.4725	17.3719	17.509	17.4857	17.6256	17.5	17.336	17.4088
BTF3_MOUSE	Btf3	Transcription factor BTF3	17.1761	16.8966	17.2579	17.0485	16.9548	16.7666	16.8804	16.9539	16.8546	16.7819	16.6221	16.932	16.9296	16.6246	16.9589	16.69
BUB3_MOUSE	Bub3	Mitotic checkpoint protein BUB3	17.3322	17.6393	17.2966	17.3618	17.0923	16.9669	16.9555	17.0833	17.2313	17.3308	17.3634	17.4701	16.9907	16.9317	16.9767	17.143
BUP1_MOUSE	Upb1	Beta-ureidopropionase	17.1379	18.1409	17.2773	17.4893	17.6579	17.5868	18.0188	17.9828	17.3682	17.8173	17.5049	17.6321	16.5458	17.5141	17.9525	17.4971
BYST_MOUSE	Bysl	Bystin	13.5691	14.0038	13.7441	13.5667	12.6057	13.3857	12.793	12.8464	13.1855	12.4654	NA	13.7306	12.9076	13.9501	12.9106	13.307
BZW1_MOUSE	Bzw1	Basic leucine zipper and W2 domain-containing protein 1	17.9164	17.8177	17.5566	17.6614	17.403	17.8649	17.3914	17.7322	17.6809	17.8257	17.576	17.7398	17.3877	17.69	17.3981	17.5667
C10_MOUSE	Grcc10	Protein C10	14.2381	NA	14.6487	13.3242	NA	14.4318	12.9869	NA	14.3731	14.0736	NA	14.2581	12.8599	NA	12.8503	12.6086
C163A_MOUSE	Cd163	Scavenger receptor cysteine-rich type 1 protein M130	14.0098	NA	13.895	13.8502	14.9202	14.875	15.1644	15.0503	13.9212	NA	15.1605	NA	14.9045	15.0217	NA	14.7968
C19L1_MOUSE	Cwf19l1	CWF19-like protein 1	14.142	12.9027	14.1351	13.0112	14.2556	13.9178	14.2845	14.0731	14.0481	14.2273	14.6648	13.5715	13.861	13.7679	14.1932	13.9218
C19L2_MOUSE	Cwf19l2	CWF19-like protein 2	13.5681	14.1509	13.7591	13.6022	13.0575	12.9743	13.4345	13.2035	13.2187	13.2065	13.7762	14.0897	13.0452	13.4924	12.5506	13.3861
C1GLT_MOUSE	C1galt1	Glycoprotein-N-acetylgalactosamine 3-beta-galactosyltransferase 1	15.4942	16.0249	15.6787	15.8174	NA	NA	NA	NA	NA	15.5951	15.8622	NA	NA	NA	NA	NA
C1QA_MOUSE	C1qa	Complement C1q subcomponent subunit A	15.8804	16.7206	16.1761	17.1426	NA	NA	7.6899	NA	17.3611	17.3663	17.118	17.5866	13.1958	NA	3.79055	NA
C1QB_MOUSE	C1qb	Complement C1q subcomponent subunit B	17.0921	17.9454	17.4256	17.7743	14.382	14.7694	13.8069	13.7391	17.9722	17.9486	17.8365	18.2782	15.0365	15.2644	14.9104	14.4314
C1QBP_MOUSE	C1qbp	Complement component 1 Q subcomponent-binding protein, mitochondrial	18.8237	18.4664	18.8252	18.7794	18.8438	18.5858	18.7556	18.6669	18.7665	18.5924	18.3666	18.7714	18.8231	18.7523	18.6717	18.6798
C1QC_MOUSE	C1qc	Complement C1q subcomponent subunit C	15.5854	16.2775	15.7944	16.1984	5.96905	13.2207	12.3086	NA	16.3555	16.5338	16.343	16.8068	13.0471	12.5876	13.1389	NA
C1RA_MOUSE	C1ra	Complement C1r-A subcomponent	15.6924	15.9452	15.8558	15.7875	15.0039	14.9704	14.1755	14.4144	15.3766	15.8793	15.8449	16.0356	14.9289	15.1125	14.7051	14.2765
C1RL_MOUSE	C1rl	Complement C1r subcomponent-like protein	13.3153	13.6201	13.2752	13.6348	13.7196	13.5603	13.6741	13.576	13.4234	13.4515	13.3731	13.1055	13.6134	13.266	13.101	13.0462
C1TC_MOUSE	Mthfd1	C-1-tetrahydrofolate synthase, cytoplasmic	19.0371	18.9066	19.0127	19.022	19.4114	19.4156	19.4874	19.4865	19.1417	19.0017	19.0451	18.9483	19.3785	19.369	19.4847	19.5231
C1TM_MOUSE	Mthfd1l	Monofunctional C1-tetrahydrofolate synthase, mitochondrial	15.0479	15.7373	15.254	15.2627	14.4192	NA	13.9897	NA	15.3783	15.1398	14.7713	15.2046	14.2164	14.6627	14.1873	NA
C2C2L_MOUSE	C2cd2l	Phospholipid transfer protein C2CD2L	15.2828	15.0626	15.0983	15.1042	15.3989	15.2648	15.3872	15.3796	15.0059	15.0167	15.3378	15.2589	15.4259	15.5076	15.1649	15.5252
C2CD2_MOUSE	C2cd2	C2 domain-containing protein 2	15.5882	16.0035	15.5485	15.5917	15.3883	15.2357	15.3823	15.3771	15.6499	15.5127	15.5911	15.5251	15.2884	15.016	15.4407	15.1199
C2D1B_MOUSE	Cc2d1b	Coiled-coil and C2 domain-containing protein 1B	14.5141	14.482	14.6765	14.381	12.4966	12.4966	NA	13.9057	14.0637	14.1242	13.3151	14.0817	NA	13.0085	12.1147	12.1307
C4BPA_MOUSE	C4bpa	C4b-binding protein	17.4907	17.4662	17.4565	17.6454	16.6245	16.7392	16.6448	16.8136	17.1101	17.488	17.1193	17.4665	16.8969	16.8133	14.9604	16.8366
C560_MOUSE	Sdhc	Succinate dehydrogenase cytochrome b560 subunit, mitochondrial	17.7971	17.8158	17.6494	17.7604	17.9987	18.0188	18.2501	18.1649	18.0012	17.5255	17.5335	17.6655	18.1558	17.9447	17.822	17.8024
C5AR1_MOUSE	C5ar1	C5a anaphylatoxin chemotactic receptor 1	15.0128	15.9599	14.8548	15.1754	NA	NA	NA	NA	14.6476	15.0716	14.5371	15.7796	NA	NA	NA	NA
CA050_MOUSE	CA050_MOUSE	Uncharacterized protein C1orf50 homolog	17.6513	17.3671	17.8267	17.895	17.6763	17.7353	17.7977	17.8669	17.7582	17.6808	17.3324	17.846	17.7073	17.7902	17.7161	17.8493
CA198_MOUSE	CA198_MOUSE	Uncharacterized protein C1orf198 homolog	15.8395	15.2085	15.3558	16.0476	15.8454	14.7497	15.2495	15.3908	15.742	15.7279	15.8864	16.13	NA	15.4718	15.7863	15.9309
CA3A1_MOUSE	Clca3a1	Calcium-activated chloride channel regulator 3A-1	15.4597	15.0664	16.2303	15.2534	16.048	16.3802	15.7356	16.0013	15.2433	15.3199	14.7133	15.6022	16.9031	16.0745	15.8093	15.7052
CAB39_MOUSE	Cab39	Calcium-binding protein 39	16.8124	16.3896	17.0037	16.726	16.7131	16.9788	16.62	16.9417	16.8857	17.1997	17.1246	17.0592	16.9111	16.8095	16.8186	17.0446
CAB45_MOUSE	Sdf4	45 kDa calcium-binding protein	15.6422	15.9358	15.1235	15.5085	13.9181	13.7072	14.4992	14.0202	14.5476	14.5007	14.3728	14.8583	14.1234	14.1089	14.2169	13.8114
CAC1S_MOUSE	Cacna1s	Voltage-dependent L-type calcium channel subunit alpha-1S	17.235	NA	17.2352	17.3434	17.0045	NA	NA	17.221	17.4889	17.2268	17.4695	17.4438	17.1768	NA	17.2228	NA
CACL1_MOUSE	Cacul1	CDK2-associated and cullin domain-containing protein 1	13.548	13.9047	13.7433	13.6591	13.9374	14.1073	13.8311	12.8647	13.2861	13.6861	13.4591	13.6653	13.3081	13.0924	NA	13.649
CACP_MOUSE	Crat	Carnitine O-acetyltransferase	16.0176	16.8197	16.3254	16.4756	16.5529	16.6198	16.4625	16.3962	16.7327	16.7376	16.7288	16.5742	16.7291	16.6557	17.0782	16.3161
CADH1_MOUSE	Cdh1	Cadherin-1	14.7458	14.7204	14.7461	14.7458	14.7461	14.845	14.7458	14.9027	14.7715	14.7461	14.8418	14.7795	15.1284	15.0409	14.7458	15.1544
CADH2_MOUSE	Cdh2	Cadherin-2	17.5745	17.8414	17.6304	17.6323	17.3767	17.3363	17.3177	17.4574	17.4659	17.4924	17.3176	17.6227	17.3217	17.2757	17.4784	17.4081
CADM1_MOUSE	Cadm1	Cell adhesion molecule 1	14.9012	15.1459	14.8177	15.0671	13.4875	13.2626	13.9342	13.342	15.0192	14.6282	14.6939	15.2072	14.0239	13.6939	13.8279	13.1858
CAF17_MOUSE	Iba57	Putative transferase CAF17 homolog, mitochondrial	16.6895	16.5654	16.3981	16.5569	16.7611	16.6969	16.9327	16.8513	16.3997	16.5615	16.5213	16.5571	16.8023	16.8844	16.6824	16.8771
CAH1_MOUSE	Ca1	Carbonic anhydrase 1	16.5351	16.5878	16.4622	17.477	16.2918	16.8138	16.8918	16.4251	16.1655	16.9134	16.0622	16.5931	16.1807	16.7819	16.7249	15.9488
CAH14_MOUSE	Ca14	Carbonic anhydrase 14	16.5375	16.5253	16.5308	16.5238	17.897	18.0927	18.2523	18.0108	17.0233	16.9922	17.082	16.6324	18.2835	18.1837	18.1319	18.4548
CAH2_MOUSE	Ca2	Carbonic anhydrase 2	18.9464	19.1149	18.9614	19.5848	18.7177	19.229	19.1221	18.7642	18.7049	19.3856	18.67	18.8795	18.7472	19.3215	19.18	18.4445
CAH3_MOUSE	Ca3	Carbonic anhydrase 3	21.5027	20.9062	21.5893	21.1956	23.1397	23.1733	23.0212	23.0771	20.694	20.7802	20.1594	20.4899	22.6875	22.7105	22.7217	22.8478
CAH5A_MOUSE	Ca5a	Carbonic anhydrase 5A, mitochondrial	18.1743	18.1099	18.0261	18.0715	18.3185	18.3037	18.6654	18.6633	18.121	17.9014	18.0586	17.9929	18.2226	18.3067	18.5228	18.4035
CAH8_MOUSE	Ca8	Carbonic anhydrase-related protein	17.7927	17.7429	17.5428	17.7936	17.836	17.7429	17.8167	17.8903	17.8778	17.8504	17.7949	17.9491	17.7429	17.8454	17.887	17.7004
CAHM6_MOUSE	Calhm6	Calcium homeostasis modulator protein 6	17.4826	17.347	17.5152	17.2324	NA	NA	NA	NA	16.6656	16.7994	16.7491	17.2154	NA	NA	NA	NA
CALM1_MOUSE;CALM2_MOUSE;CALM3_MOUSE	Calm1;Calm2;Calm3	Calmodulin-1	17.5572	17.2952	17.3688	16.9147	16.8193	17.162	17.4336	17.2723	17.4142	17.0265	16.4466	16.8904	16.9088	16.8858	16.8925	16.7409
CALR_MOUSE	Calr	Calreticulin	19.1105	19.0654	19.0226	18.9743	19.0842	18.9107	18.7952	18.9229	18.7947	18.8491	18.7362	18.9572	18.7866	18.7704	18.7843	18.9081
CALRL_MOUSE	Calcrl	Calcitonin gene-related peptide type 1 receptor	15.1368	15.4723	15.3547	15.3981	15.0992	15.0962	15.2013	15.4593	15.3728	15.4978	15.5811	15.7558	15.2901	15.0986	14.6241	15.297
CALU_MOUSE	Calu	Calumenin	17.3214	17.2727	17.1473	17.1898	17.0196	16.8319	16.8662	16.8675	16.9601	17.07	16.8775	17.2665	16.8728	17.0088	16.9634	16.9659
CALX_MOUSE	Canx	Calnexin	19.2138	19.1108	19.0862	18.9599	18.9232	18.9456	18.8556	18.9985	18.7178	18.8315	18.9483	18.9253	18.8382	18.7717	18.8293	18.8833
CAMP3_MOUSE	Camsap3	Calmodulin-regulated spectrin-associated protein 3	NA	NA	NA	NA	14.6307	14.6142	14.691	14.0167	NA	14.0365	14.537	NA	14.5722	14.4852	14.6579	15.2315
CAN1_MOUSE	Capn1	Calpain-1 catalytic subunit	16.7976	16.8848	16.8019	16.7684	15.7763	15.9222	15.6629	15.7408	16.4022	16.6503	16.4941	16.7744	15.863	15.8586	15.9387	15.7349
CAN2_MOUSE	Capn2	Calpain-2 catalytic subunit	17.1363	17.1899	17.0368	17.0905	16.9596	16.8907	16.7424	16.8218	16.7179	16.796	16.8334	17.2122	16.8015	16.7734	16.346	16.766
CANB1_MOUSE	Ppp3r1	Calcineurin subunit B type 1	15.2454	NA	15.3733	NA	14.988	14.7641	15.3558	15.1236	15.4228	15.4346	15.24	13.5112	14.8787	14.722	14.8204	14.3404
CAND1_MOUSE	Cand1	Cullin-associated NEDD8-dissociated protein 1	17.6592	17.729	17.6538	17.7247	17.6033	17.7368	17.7356	17.7403	17.6194	17.6214	17.4799	17.7538	17.6532	17.6554	17.4344	17.6328
CAP1_MOUSE	Cap1	Adenylyl cyclase-associated protein 1	18.3391	18.5485	18.3426	18.4015	17.2177	17.1689	17.1476	17.1323	18.106	18.2829	18.3284	18.5044	17.1236	17.1721	16.7711	17.1807
CAPG_MOUSE	Capg	Macrophage-capping protein	17.9416	18.5934	18.3209	18.1934	15.4422	14.8755	15.1289	15.1719	17.7466	18.0176	18.0228	18.5482	14.9582	15.3829	15.2383	15.4054
CAPR1_MOUSE	Caprin1	Caprin-1	17.6488	17.4633	17.6386	17.5686	17.4949	17.4385	17.5391	17.4975	17.6293	17.5531	17.3496	17.5976	17.5847	17.4392	17.5006	17.5363
CAPZB_MOUSE	Capzb	Isoform 2 of F-actin-capping protein subunit beta	17.4086	17.5686	17.4647	17.4419	16.8691	16.8087	16.8806	16.7985	17.3242	17.4074	17.4144	17.5349	16.7426	16.7066	16.8538	16.822
CARF_MOUSE	Cdkn2aip	CDKN2A-interacting protein	15.0457	15.1827	14.957	14.9711	15.2989	15.2653	15.2455	15.1553	14.9505	15.2056	15.2304	15.0775	15.0614	14.9894	15.3244	15.6992
CARL1_MOUSE	Carmil1	F-actin-uncapping protein LRRC16A	14.7346	14.8172	16.2148	15.4603	NA	15.0509	15.0232	14.6357	15.2012	15.2201	15.2688	15.995	14.7217	15.2276	15.2047	15.0179
CARM1_MOUSE	Carm1	Histone-arginine methyltransferase CARM1	16.1756	16.3344	16.2154	16.4832	16.1176	16.0709	15.9453	16.1976	16.0313	16.0098	16.1151	16.3209	16.0178	15.8846	15.5701	15.8205
CARME_MOUSE	Carnmt1	Carnosine N-methyltransferase	14.9813	14.8761	14.9266	15.0889	15.0139	14.884	15.0079	15.0728	14.8741	14.9204	14.8069	14.9898	14.8676	15.0222	15.1213	15.1227
CASP_MOUSE;CUX1_MOUSE	Cux1	Homeobox protein cut-like 1	15.0997	NA	15.3349	NA	14.8332	14.8706	NA	14.6688	14.2495	14.54	14.938	NA	NA	14.8501	NA	15.1655
CASP1_MOUSE	Casp1	Caspase-1	16.7822	17.0233	16.9077	17.0131	NA	12.5122	12.4258	4.58523	16.5287	16.7809	16.6062	17.0153	11.8523	4.20359	14.5821	13.7348
CASP3_MOUSE	Casp3	Caspase-3	17.7397	17.9775	17.9585	17.9853	17.4234	17.3436	17.2444	17.3667	17.6572	17.7563	17.7925	18.0021	17.4544	17.418	17.4637	17.2333
CASP6_MOUSE	Casp6	Caspase-6	16.4736	16.9254	16.4413	16.7017	16.0414	16.0022	15.97	16.033	16.6291	16.6506	16.7625	17.0973	15.8429	15.9574	16.1498	15.728
CASP7_MOUSE	Casp7	Caspase-7	16.4282	16.1823	16.321	16.236	15.2335	15.3673	15.2069	15.5944	16.1532	16.2698	16.0245	16.2517	15.1701	15.5729	15.2045	15.5984
CASP8_MOUSE	Casp8	Caspase-8	16.1055	16.0961	16.1491	16.0614	15.5034	15.62	15.4417	15.5481	15.7844	15.945	15.8573	16.0774	15.4294	15.4239	15.3685	15.4751
CASP9_MOUSE	Casp9	Caspase-9	14.8534	15.6087	15.6462	14.85	13.6908	14.7242	NA	NA	14.8949	15.1772	15.2068	15.2134	14.3569	14.4821	14.2279	14.6477
CASPC_MOUSE	Casp12	Caspase-12	14.7488	NA	14.5669	14.5308	NA	NA	NA	NA	NA	NA	NA	15.0175	NA	NA	NA	NA
CATA_MOUSE	Cat	Catalase	20.5574	20.4365	20.5282	20.5848	20.9123	20.7761	21.0698	21.0434	20.651	20.4845	20.3797	20.2939	20.6925	20.6254	20.7085	20.682
CATB_MOUSE	Ctsb	Cathepsin B	18.4095	18.7126	18.6381	18.5189	18.0751	17.9472	18.2421	17.9931	18.5622	18.341	18.3527	18.7005	18.1521	17.9632	17.1364	17.6788
CATC_MOUSE	Ctsc	Dipeptidyl peptidase 1	20.1828	20.5633	20.3775	20.2973	17.1931	16.9867	16.8994	16.7678	20.0137	20.0423	20.2121	20.4635	17.6666	17.6504	16.8719	16.5543
CATD_MOUSE	Ctsd	Cathepsin D	19.5354	19.9131	19.6575	19.7393	18.8578	18.6791	19.1127	18.9268	19.7364	19.5832	19.6089	19.9443	18.934	18.6818	18.8002	18.468
CATF_MOUSE	Ctsf	Cathepsin F	16.6713	16.9202	17.0185	17.2546	17.3799	17.0486	17.6545	17.3255	17.4113	17.0706	17.0571	17.2156	18.1118	17.3802	16.0643	17.3119
CATH_MOUSE	Ctsh	Pro-cathepsin H	17.2268	17.9928	17.6855	17.8366	16.719	16.65	16.7758	16.7492	17.8093	17.8395	17.4117	18.1188	16.9737	16.6949	16.0848	16.2123
CATL1_MOUSE	Ctsl	Procathepsin L	16.5015	16.783	16.6975	16.6009	16.2893	16.0503	16.0603	15.9006	16.8292	16.6498	16.7393	16.8244	16.4936	16.3565	16.6092	16.2397
CATS_MOUSE	Ctss	Cathepsin S	17.7642	18.2125	18.0112	17.95	14.1871	13.7879	13.951	13.7728	17.9174	17.8831	17.895	18.3139	14.3941	13.9372	14.0557	14.0426
CATZ_MOUSE	Ctsz	Cathepsin Z	19.6521	20.0275	19.8798	19.8828	19.3575	19.0413	18.9138	18.8977	19.887	19.8414	20.0076	20.1863	19.3253	19.0529	17.9289	18.814
CAV1_MOUSE	Cav1	Caveolin-1	15.3375	13.8559	NA	NA	15.6383	14.2885	15.1344	15.4823	NA	NA	NA	NA	15.5237	NA	14.6991	15.9324
CAVN1_MOUSE	Cavin1	Caveolae-associated protein 1	15.6544	14.7784	14.9473	14.7152	16.1077	15.3228	16.0101	15.4413	15.0641	14.7452	14.7724	15.3359	15.609	15.3671	15.4101	15.8506
CAVN2_MOUSE	Cavin2	Caveolae-associated protein 2	15.4178	14.3496	14.9663	14.9252	15.7101	15.5774	15.9537	15.4668	15.4939	15.2179	15.2353	15.2207	15.5885	15.6823	15.929	15.9206
CAZA1_MOUSE	Capza1	F-actin-capping protein subunit alpha-1	17.728	17.9004	17.8382	17.9115	17.1388	16.9421	16.9289	17.0007	17.6106	17.7463	17.7141	17.9869	17.0023	17.0106	17.0258	17.0299
CAZA2_MOUSE	Capza2	F-actin-capping protein subunit alpha-2	18.4357	18.6665	18.4687	18.5576	17.979	17.8128	17.8362	17.8731	18.4703	18.5552	18.4119	18.6503	17.8549	17.6252	17.8355	17.8153
CB072_MOUSE	CB072_MOUSE	Uncharacterized protein C2orf72 homolog	16.9916	16.9961	17.3212	17.197	17.2277	17.1147	17.2406	17.221	17.5306	17.3818	17.2024	17.2215	17.4709	17.517	17.2215	17.5259
CB39L_MOUSE	Cab39l	Calcium-binding protein 39-like	15.8717	15.8065	15.7917	16.0028	15.8164	15.9623	15.9078	16.1274	15.764	15.9405	16.1296	16.0167	15.8325	16.0559	15.9979	15.9193
CBL_MOUSE	Cbl	E3 ubiquitin-protein ligase CBL	16.7961	16.979	16.8323	16.9865	NA	16.0745	16.3084	16.5043	16.6588	17.02	16.6591	17.073	16.5511	16.5244	NA	16.2091
CBP_MOUSE;EP300_MOUSE	Crebbp;Ep300	Histone acetyltransferase p300	14.664	NA	14.2258	NA	13.9857	NA	14.5882	NA	14.4105	13.9347	14.5943	NA	NA	NA	NA	NA
CBPB2_MOUSE	Cpb2	Carboxypeptidase B2	16.7313	16.9322	16.8531	17.0024	16.1186	16.169	15.8553	15.9913	16.4672	17.0107	16.7513	16.8167	16.0119	16.3163	15.9468	16.1087
CBPN_MOUSE	Cpn1	Carboxypeptidase N catalytic chain	15.9963	15.7625	16.0985	16.6443	15.9588	16.1012	15.8734	16.0601	15.8696	16.3186	16.2706	15.9584	15.8863	16.309	15.9983	15.9489
CBPQ_MOUSE	Cpq	Carboxypeptidase Q	18.0885	18.529	18.4737	18.5561	18.2873	18.2692	18.2031	18.2021	18.6571	18.3891	18.2613	18.6044	18.4665	18.3859	18.373	18.0709
CBR1_MOUSE	Cbr1	Carbonyl reductase [NADPH] 1	18.902	19.243	18.9104	19.2087	18.5476	18.4752	18.5519	18.5658	19.7148	19.4277	19.5688	19.2614	18.6722	18.5835	18.6929	18.2891
CBR3_MOUSE	Cbr3	Carbonyl reductase [NADPH] 3	16.2557	16.7614	16.6157	16.9727	15.3788	15.0431	15.0947	14.9453	17.0002	17.0757	16.94	16.7495	15.1623	15.4392	14.9327	15.1055
CBR4_MOUSE	Cbr4	3-oxoacyl-[acyl-carrier-protein] reductase	17.6839	17.6198	17.9122	17.8147	17.6915	17.8813	17.9164	17.8485	18.0135	17.7594	17.8816	17.7324	17.9446	17.6954	17.5327	17.873
CBS_MOUSE	Cbs	Cystathionine beta-synthase	17.6692	18.0243	17.7099	18.0208	18.2786	18.3334	18.2926	18.3031	18.1834	18.1146	18.028	17.9624	18.2717	18.1618	18.1251	18.2793
CBWD1_MOUSE	Cbwd1	COBW domain-containing protein 1	14.1846	13.6472	14.0732	13.9092	13.6089	13.8397	14.0053	13.8953	13.7642	13.7944	13.4533	14.3303	14.0708	13.7758	13.5864	12.5543
CBX1_MOUSE	Cbx1	Chromobox protein homolog 1	18.2601	18.2225	18.2724	18.2372	17.7615	17.6101	17.6045	17.701	18.132	18.0543	17.9049	18.4526	17.4908	17.5672	17.6278	17.7078
CBX3_MOUSE	Cbx3	Chromobox protein homolog 3	16.8572	16.9238	16.9821	16.8507	16.2056	16.0463	16.1548	16.1139	16.7508	16.8449	16.6013	17.1694	16.0585	16.2205	15.9732	16.1243
CC115_MOUSE	Ccdc115	Coiled-coil domain-containing protein 115	14.4826	15.1237	14.5595	14.8507	14.0132	14.1351	13.3515	13.7738	14.3594	14.5715	14.5889	14.8661	14.0213	13.4446	13.2822	13.3152
CC124_MOUSE	Ccdc124	Coiled-coil domain-containing protein 124	16.9952	17.0373	17.0761	16.879	17.1911	17.1788	17.0617	17.1773	16.8356	16.9886	16.7126	17.1595	16.7294	16.6954	16.8216	17.2268
CC50A_MOUSE	Tmem30a	Cell cycle control protein 50A	17.2276	17.4087	17.2944	17.1129	17.6916	17.6176	17.5417	17.7239	17.0282	17.2925	17.1261	17.2227	17.5272	17.3998	17.5216	17.569
CC85C_MOUSE	Ccdc85c	Coiled-coil domain-containing protein 85C	14.2849	NA	14.268	13.1696	14.0159	13.1711	13.6655	14.0523	13.854	14.1079	14.1448	13.9382	13.8071	13.3962	13.6826	14.2488
CCAR1_MOUSE	Ccar1	Cell division cycle and apoptosis regulator protein 1	15.8202	16.0129	15.627	15.9406	15.4771	15.4425	15.538	15.5466	15.5326	15.7202	15.7036	15.9354	15.4014	15.3778	15.2149	15.5466
CCAR2_MOUSE	Ccar2	Cell cycle and apoptosis regulator protein 2	16.0721	16.1161	16.076	15.9408	15.7115	15.7299	15.62	15.7236	15.8311	16.1487	15.9077	16.0609	15.5729	15.7011	15.4754	15.8846
CCD22_MOUSE	Ccdc22	Coiled-coil domain-containing protein 22	16.3444	16.507	16.7736	16.7246	16.193	16.2073	15.9857	16.2074	16.6605	16.5912	16.6304	16.7642	16.4587	16.2098	16.0734	16.2893
CCD25_MOUSE	Ccdc25	Coiled-coil domain-containing protein 25	15.6851	15.7086	15.5718	15.3516	15.3903	15.3483	15.281	15.3099	15.3172	15.384	15.2346	15.4295	15.2636	15.3683	15.2425	15.3399
CCD30_MOUSE;MYH1_MOUSE	Ccdc30;Myh1	Myosin-1	15.0934	NA	16.4518	NA	NA	16.4088	16.4854	16.0282	16.2488	16.5296	16.3988	NA	16.0586	NA	16.3702	16.5072
CCD42_MOUSE	Ccdc42	Coiled-coil domain-containing protein 42	18.3803	18.6408	17.8079	18.4134	18.3012	18.255	18.4431	18.7234	17.8184	18.1975	18.4026	18.2558	18.1583	18.3828	18.5934	18.2743
CCD47_MOUSE	Ccdc47	PAT complex subunit CCDC47	17.4422	17.5444	17.3033	17.3625	17.3738	17.33	17.3346	17.359	17.2532	17.2647	17.3783	17.2822	17.2908	17.2163	17.3298	17.3087
CCD91_MOUSE	Ccdc91	Coiled-coil domain-containing protein 91	14.1893	13.0103	13.9793	14.338	9.67132	13.0107	13.3615	13.6774	13.7913	13.9435	12.7426	14.353	12.8576	13.3769	13.1529	13.5355
CCD93_MOUSE	Ccdc93	Coiled-coil domain-containing protein 93	16.5875	17.0007	16.4754	16.7425	16.3496	16.3137	16.1766	16.3281	16.6326	16.5744	16.6136	16.9011	16.236	16.5212	16.2818	16.4446
CCDC6_MOUSE	Ccdc6	Coiled-coil domain-containing protein 6	17.6489	17.6193	17.3237	17.2313	16.9547	17.3561	17.2356	17.0756	17.3916	17.4598	17.3557	17.4889	17.1892	17.2411	17.1723	17.3164
CCDC9_MOUSE	Ccdc9	Coiled-coil domain-containing protein 9	13.9184	NA	14.8872	NA	14.7273	14.7332	14.8074	14.6749	14.5192	14.7251	15.0295	NA	14.6895	NA	14.7645	15.0403
CCHL_MOUSE	Hccs	Holocytochrome c-type synthase	15.8999	15.9899	15.7977	15.826	16.0706	16.0317	15.8077	15.8637	15.6162	15.7561	16.0002	15.891	15.8441	15.7643	15.2911	15.7481
CCNK_MOUSE	Ccnk	Cyclin-K	12.2021	12.848	11.5898	13.0086	12.5191	12.4547	12.4406	12.5103	12.507	NA	12.2939	12.0743	12.5467	12.239	12.1573	NA
CCS_MOUSE	Ccs	Copper chaperone for superoxide dismutase	17.9892	18.2528	18.0354	17.9849	18.47	18.2401	18.344	18.4021	18.1083	17.9513	17.8849	18.0052	18.1353	18.0858	17.8352	18.2997
CD033_MOUSE	D3Ertd751e	UPF0462 protein C4orf33 homolog	14.324	12.8063	14.324	NA	14.7164	15.0785	14.5608	14.3342	14.6748	14.4473	14.6871	NA	14.5046	14.324	NA	14.324
CD11B_MOUSE	Cdk11b	Cyclin-dependent kinase 11B	16.8862	17.0597	16.865	16.888	16.9335	17.014	16.9943	16.9484	16.9275	17.1012	16.8887	16.9724	17.0296	16.9043	16.8997	16.9288
CD123_MOUSE	Cdc123	Cell division cycle protein 123 homolog	15.6709	15.7676	15.6213	15.6034	15.3701	15.3701	15.0514	15.2901	15.3915	15.7881	15.4512	15.5255	15.2782	15.3135	15.247	15.0398
CD151_MOUSE	Cd151	CD151 antigen	NA	NA	14.0259	NA	14.2308	14.4293	14.2457	NA	NA	13.7752	14.7243	NA	13.8174	NA	14.4717	13.2096
CD166_MOUSE	Alcam	CD166 antigen	17.4271	17.6033	17.6267	17.4367	17.5869	17.3548	17.3123	17.3605	17.2225	17.3395	17.2017	17.6012	17.4579	17.3547	17.1698	17.3548
CD177_MOUSE	Cd177	CD177 antigen	NA	15.8031	NA	15.0342	NA	NA	NA	NA	13.5761	NA	NA	14.5242	NA	NA	NA	NA
CD180_MOUSE	Cd180	CD180 antigen	16.0895	16.6786	16.412	16.4364	NA	NA	5.00945	9.79053	15.9491	16.4272	16.1553	16.6624	11.1101	11.8915	NA	2.3518
CD1D1_MOUSE	Cd1d1	Antigen-presenting glycoprotein CD1d1	15.5849	15.7707	15.4072	15.6382	16.7518	16.4392	16.4364	16.9767	16.0516	15.9302	15.8726	15.9704	16.4168	16.337	16.6246	16.3496
CD2AP_MOUSE	Cd2ap	CD2-associated protein	15.7687	15.6964	15.7484	15.6893	14.5041	14.6812	14.56	14.6034	15.3696	15.5453	15.2033	15.8274	14.5166	14.462	14.4969	14.5915
CD302_MOUSE	Cd302	CD302 antigen	17.0202	17.2564	17.1778	16.9777	16.5	16.5135	16.4069	16.4656	16.6609	16.7039	17.0568	17.3589	16.4987	16.6204	16.5517	16.4381
CD36_MOUSE	Cd36	Platelet glycoprotein 4	16.4079	16.7153	16.5592	16.845	16.2033	16.1416	16.1241	16.0586	16.8005	16.8132	16.8401	16.8698	16.0255	16.0673	15.9641	15.9065
CD38_MOUSE	Cd38	ADP-ribosyl cyclase/cyclic ADP-ribose hydrolase 1	15.4132	15.5678	15.2242	14.9088	14.6204	14.8453	14.8634	15.0888	15.2922	15.4164	14.8677	15.4495	14.8596	14.8413	14.8739	NA
CD44_MOUSE	Cd44	CD44 antigen	17.518	17.2643	17.1336	17.1582	13.009	6.75539	12.8956	13.342	16.4269	16.8577	16.743	17.1408	13.8718	13.3308	13.6639	5.87423
CD47_MOUSE	Cd47	Leukocyte surface antigen CD47	16.3322	16.654	16.4925	16.4651	15.8157	15.7357	15.8385	15.917	16.5195	16.5223	16.3587	16.8881	15.9488	16.0122	16.1489	15.8281
CD48_MOUSE	Cd48	CD48 antigen	16.2357	16.5184	16.512	15.8528	NA	NA	NA	NA	16.4861	15.6754	16.0459	16.1787	NA	NA	NA	NA
CD5L_MOUSE	Cd5l	CD5 antigen-like	17.4518	17.3323	17.269	17.5372	14.2236	14.0231	13.9972	14.7861	16.8777	17.2406	17.0642	17.3411	13.5954	14.1599	13.434	14.2209
CD68_MOUSE	Cd68	Macrosialin	15.3022	14.9739	15.3061	14.3116	NA	NA	NA	13.6776	15.2544	14.9345	14.7694	15.0045	NA	NA	NA	NA
CD81_MOUSE	Cd81	CD81 antigen	18.5238	17.9486	18.5137	18.4971	18.3161	18.5132	18.1338	18.2758	18.3442	18.517	18.1681	18.5217	18.4794	18.3509	18.1103	17.947
CD82_MOUSE	Cd82	CD82 antigen	15.1488	15.4686	15.1321	15.1332	15.4489	15.2542	15.2281	15.3464	15.3114	15.1581	15.3764	15.1617	15.2347	15.0654	15.5491	15.0876
CD9_MOUSE	Cd9	CD9 antigen	16.7326	16.9399	17.1319	16.8613	14.9891	15.6236	15.3413	15.1521	16.9311	16.8978	16.982	17.5994	15.8175	15.1237	16.0756	15.0458
CD99_MOUSE	Cd99	CD99 antigen	18.4369	17.5113	17.9656	16.799	16.877	17.8764	18.1388	NA	17.3167	17.2201	NA	16.9892	16.8101	16.7096	18.0851	15.066
CDC37_MOUSE	Cdc37	Hsp90 co-chaperone Cdc37	17.703	17.5598	17.5168	17.4573	17.3827	17.3554	17.2729	17.3209	17.3435	17.4063	17.3876	17.4734	17.2073	17.2835	17.3191	17.3116
CDC42_MOUSE	Cdc42	Cell division control protein 42 homolog	18.2991	18.3615	18.3354	18.2001	17.7691	17.6797	17.7047	17.5733	18.1904	18.2864	18.3788	18.3793	17.7302	17.6483	17.4722	17.6934
CDC5L_MOUSE	Cdc5l	Cell division cycle 5-like protein	15.7347	15.8136	15.6891	15.8242	15.689	15.6717	15.6161	15.7034	15.6689	15.7451	16.0076	16.0298	15.5409	15.8028	15.5738	15.7594
CDC73_MOUSE	Cdc73	Parafibromin	15.7497	15.4843	15.8865	15.7009	14.6387	14.7305	14.8669	14.8356	15.1957	15.4784	15.7719	15.8879	14.5142	15.2727	14.6734	15.2648
CDD_MOUSE	Cda	Cytidine deaminase	16.5107	17.0798	16.8079	16.4444	16.1245	16.1303	16.4239	16.7329	16.9806	16.1245	16.1084	16.4993	16.5011	16.5105	16.4499	16.1245
CDIPT_MOUSE	Cdipt	CDP-diacylglycerol--inositol 3-phosphatidyltransferase	17.8838	17.8471	17.8948	17.9998	17.4449	17.7877	17.6093	17.6005	17.5623	18.0237	17.7165	17.7303	17.7927	17.5683	17.33	17.6565
CDK1_MOUSE	Cdk1	Cyclin-dependent kinase 1	15.7156	15.8678	15.5536	15.1925	NA	NA	NA	NA	NA	14.6669	14.6878	15.2129	NA	NA	NA	NA
CDK13_MOUSE	Cdk13	Cyclin-dependent kinase 13	15.8984	15.99	15.4092	15.9262	15.4473	15.8976	15.3554	15.7407	15.3943	15.8877	15.5454	15.7055	15.5448	15.7405	15.8853	15.6301
CDK17_MOUSE	Cdk17	Cyclin-dependent kinase 17	13.6041	12.9519	13.3574	13.5044	12.5685	13.0701	13.0208	12.9519	NA	13.0942	12.9297	13.7562	13.3855	12.9463	NA	12.9677
CDK2_MOUSE	Cdk2	Cyclin-dependent kinase 2	16.1301	16.3316	15.7649	16.1174	15.4649	15.9052	15.5147	15.3038	15.5971	15.9297	16.1652	15.816	15.6223	15.9568	15.4663	15.5083
CDK4_MOUSE	Cdk4	Cyclin-dependent kinase 4	15.0105	15.4674	14.5062	14.9666	NA	NA	NA	NA	14.4503	14.6764	14.7832	14.9262	14.293	NA	13.1669	NA
CDK5_MOUSE	Cdk5	Cyclin-dependent-like kinase 5	16.663	16.7701	16.6438	16.7724	16.8093	16.7572	16.616	16.8139	16.6652	16.7026	16.7945	16.8221	16.8535	16.7147	16.7026	16.8529
CDK6_MOUSE	Cdk6	Cyclin-dependent kinase 6	16.5591	17.0029	16.5763	16.7189	16.1217	16.2437	16.0406	16.2862	16.6236	16.8642	16.9769	16.8805	16.2391	16.3826	16.2043	16.4806
CDK7_MOUSE	Cdk7	Cyclin-dependent kinase 7	16.5707	16.7327	16.8047	16.8139	NA	16.1874	16.3092	16.3502	16.5213	16.4159	16.4565	16.5218	16.5015	16.1993	16.0306	NA
CDK9_MOUSE	Cdk9	Isoform 2 of Cyclin-dependent kinase 9	15.4418	15.5731	15.5288	15.4131	15.798	15.5777	15.4085	15.6201	15.1634	15.5748	15.5288	15.5499	15.6491	15.6729	15.5288	15.779
CDKL4_MOUSE	Cdkl4	Cyclin-dependent kinase-like 4	16.044	16.6792	16.1024	16.1909	15.7616	15.2842	15.8662	15.7233	15.4477	16.1381	NA	16.0877	15.5785	15.11	NA	NA
CDN1B_MOUSE	Cdkn1b	Cyclin-dependent kinase inhibitor 1B	17.3965	17.3384	17.3499	17.0471	16.9294	17.0482	17.2067	16.8969	17.3608	17.2608	16.7086	17.4878	17.1089	17.0713	16.8654	17.239
CDO1_MOUSE	Cdo1	Cysteine dioxygenase type 1	15.7893	15.6605	15.7174	15.8096	15.9227	16.0328	16.5702	16.6125	16.6889	15.7972	15.1561	16.221	15.1386	16.0562	16.3213	15.7172
CDS2_MOUSE	Cds2	Phosphatidate cytidylyltransferase 2	16.5085	16.4216	16.4423	16.5	16.0149	16.1045	16.3167	16.2273	16.6291	16.6396	16.5485	16.2891	16.2502	16.2461	15.8661	16.2666
CDV3_MOUSE	Cdv3	Protein CDV3	14.8304	14.6496	14.2986	14.3306	15.0844	15.3428	15.047	15.324	14.287	14.586	14.7579	14.5565	14.7266	14.9938	15.2949	15.5145
CE051_MOUSE	CE051_MOUSE	UPF0600 protein C5orf51 homolog	15.2171	15.0624	15.7618	15.7009	15.373	15.412	15.0994	15.261	15.539	15.8696	15.5634	16.0024	15.1943	15.366	15.5428	15.1666
CE170_MOUSE	Cep170	Centrosomal protein of 170 kDa	16.0502	16.0276	15.7949	16.0276	16.2379	16.3042	15.544	NA	16.0334	15.99	NA	16.3403	16.1666	16.6166	16.3285	16.7368
CE350_MOUSE	Cep350	Centrosome-associated protein 350	17.6206	16.9254	17.3618	17.0777	18.3783	18.1927	17.9967	18.0644	NA	17.0755	16.9965	16.5248	18.134	17.7317	18.1008	18.2154
CEAM1_MOUSE	Ceacam1	Carcinoembryonic antigen-related cell adhesion molecule 1	17.6159	16.9219	17.1348	16.8301	18.5122	18.4931	18.3372	18.5421	17.5396	16.6552	17.4286	16.7338	17.8756	18.2356	16.3342	18.111
CEIP2_MOUSE	Cemip2	Cell surface hyaluronidase	13.424	13.6576	12.7599	13.1655	12.6228	12.5887	12.7699	12.7947	12.9664	12.2523	12.6018	13.2506	12.7138	NA	NA	NA
CELF1_MOUSE	Celf1	CUGBP Elav-like family member 1	15.5846	15.599	15.5812	15.4747	15.5646	15.6333	15.5585	15.6631	15.3387	15.5575	15.5908	15.4476	15.4502	15.4302	15.4221	15.8198
CELF2_MOUSE	Celf2	CUGBP Elav-like family member 2	14.9594	15.1514	15.1052	15.09	NA	NA	NA	13.9664	14.8279	14.91	14.9304	15.1117	11.5994	NA	NA	13.873
CENPV_MOUSE	Cenpv	Centromere protein V	16.6539	16.3856	16.4546	16.2646	17.103	16.9389	17.11	17.2116	16.7523	16.3905	16.5834	16.4791	16.9046	16.8537	17.0965	16.8511
CEPT1_MOUSE	Cept1	Choline/ethanolaminephosphotransferase 1	16.1655	16.4025	16.1787	16.2247	15.5512	15.6216	15.8399	15.8314	16.2232	16.1128	16.3245	16.4823	15.8447	15.8733	15.8168	15.7169
CERS2_MOUSE	Cers2	Ceramide synthase 2	17.6111	17.6489	17.6517	17.7015	17.6411	17.8956	17.8141	17.8097	17.4865	17.6692	17.5213	17.4839	17.6942	17.6999	17.5192	17.642
CERT_MOUSE	Cert1	Ceramide transfer protein	15.4691	15.9626	15.599	15.5283	15.061	15.5069	15.2502	15.1177	15.5552	15.4166	15.1756	15.7012	15.136	15.0207	14.9654	15.2877
CERU_MOUSE	Cp	Ceruloplasmin	17.949	18.4178	18.2377	18.321	16.5394	16.507	16.4962	16.564	17.795	18.1729	17.9341	18.1904	16.4271	16.5636	16.437	16.4867
CF047_MOUSE	D17h6s53e	Uncharacterized protein C6orf47 homolog	16.1389	NA	15.5855	NA	15.6642	15.5407	16.0094	15.7473	15.9279	NA	NA	NA	15.4788	15.4453	15.669	15.5503
CF132_MOUSE	CF132_MOUSE	Uncharacterized protein C6orf132 homolog	NA	NA	13.9433	NA	14.3847	14.4144	14.5606	13.9126	NA	14.1687	14.3396	NA	13.8997	NA	14.5586	14.4789
CF226_MOUSE	CF226_MOUSE	Uncharacterized protein C6orf226 homolog	15.8653	NA	NA	NA	16.1994	16.8147	16.4804	15.9436	NA	NA	15.73	NA	16.1253	NA	16.7899	NA
CFAB_MOUSE	Cfb	Complement factor B	17.0683	17.2374	17.1226	17.105	16.2995	16.3653	15.9816	16.2293	16.5774	16.8194	16.5491	16.8002	16.2024	16.2599	15.5767	16.1025
CFAD_MOUSE	Cfd	Complement factor D	14.7252	13.6055	13.3484	14.6741	14.3742	NA	14.541	14.2502	14.2486	NA	NA	13.6699	13.657	14.8216	NA	NA
CFAH_MOUSE	Cfh	Complement factor H	16.6318	16.9957	16.9484	16.9024	16.3695	16.3237	16.2586	16.35	16.5042	16.7486	16.672	16.7351	16.2686	16.4064	15.7095	16.2738
CFAI_MOUSE	Cfi	Complement factor I	15.7284	15.8557	16.0012	16.0241	15.5223	15.4953	15.4614	15.4325	15.8001	15.9497	15.6807	15.7572	15.4419	15.4677	15.1581	15.3672
CFDP1_MOUSE	Cfdp1	Craniofacial development protein 1	14.3436	14.0556	14.459	13.6853	13.8154	13.408	14.1634	13.4515	13.5647	14.0604	13.4515	13.769	13.2939	13.3633	13.6494	14.0961
CGL_MOUSE	Cth	Cystathionine gamma-lyase	18.9433	19.0555	18.8721	19.1546	19.1694	19.3447	19.5119	19.413	19.6886	19.3497	19.6154	19.4984	19.4345	19.4571	19.5585	19.5742
CGNL1_MOUSE	Cgnl1	Isoform 3 of Cingulin-like protein 1	15.1623	15.7269	15.0752	15.121	15.1963	15.0505	14.9063	14.8879	15.0037	15.008	15.059	15.2308	15.0637	15.174	14.9668	15.1784
CH082_MOUSE	CH082_MOUSE	UPF0598 protein C8orf82 homolog	16.5622	16.5598	16.5622	16.3921	16.7024	16.7117	17.0069	16.8294	16.6668	16.3722	16.3921	16.5059	16.7858	16.5622	16.6845	16.5924
CH10_MOUSE	Hspe1	10 kDa heat shock protein, mitochondrial	21.2986	21.0682	21.4037	21.2068	21.4167	21.1612	21.3353	21.3773	21.2222	21.1127	21.0784	21.2411	21.4417	21.3706	21.3616	21.3611
CH1B1_MOUSE	Chmp1b1	Charged multivesicular body protein 1b-1	18.1623	17.9471	18.146	18.0789	17.4402	17.613	17.7169	17.51	17.6984	18.1492	18.1246	18.4181	17.6759	17.5032	17.6765	18.0192
CH60_MOUSE	Hspd1	60 kDa heat shock protein, mitochondrial	20.0978	19.8278	20.1083	20.0598	20.2883	20.2002	20.398	20.2847	19.9972	19.853	19.9546	19.9357	20.3021	20.3073	20.3549	20.2615
CHAC2_MOUSE	Chac2	Putative glutathione-specific gamma-glutamylcyclotransferase 2	15.5781	15.6597	15.501	15.6282	15.8455	15.7997	15.6956	15.9148	15.3355	15.5042	15.2728	15.5794	15.7813	15.8658	15.7819	15.9416
CHCH2_MOUSE	Chchd2	Coiled-coil-helix-coiled-coil-helix domain-containing protein 2	18.2211	18.5166	17.8922	17.8115	18.034	18.4035	18.2143	18.6358	19.1283	18.8974	18.072	18.4123	18.474	18.5672	18.4129	18.5
CHCH7_MOUSE	Chchd7	Coiled-coil-helix-coiled-coil-helix domain-containing protein 7	15.2122	15.0066	15.0472	14.8053	15.3876	14.9967	14.8758	15.6709	15.5607	14.99	14.8613	15.509	15.1776	15.7034	NA	15.4417
CHD4_MOUSE	Chd4	Chromodomain-helicase-DNA-binding protein 4	16.3659	16.2549	16.3283	16.1907	15.9909	15.9804	15.997	16.1026	16.0147	16.1061	16.1732	16.2788	15.9817	16.0197	16.0213	15.9786
CHDH_MOUSE	Chdh	Choline dehydrogenase, mitochondrial	17.3373	17.449	17.3678	17.3824	17.6262	17.5829	17.6355	17.6196	17.6019	17.3199	17.4536	17.4272	17.6898	17.4761	17.5709	17.4802
CHERP_MOUSE	Cherp	Calcium homeostasis endoplasmic reticulum protein	16.4686	16.3682	16.0845	16.1538	16.0269	15.9695	16.043	15.7744	15.7861	16.241	15.8051	16.188	15.0598	15.7878	NA	15.2876
CHID1_MOUSE	Chid1	Chitinase domain-containing protein 1	15.6091	15.439	15.5087	15.6812	15.0873	15.2258	14.9829	15.0484	15.1435	15.4739	15.6641	15.6196	15.0136	14.9904	14.7421	15.2392
CHIL3_MOUSE	Chil3	Chitinase-like protein 3	16.8604	17.4323	17.081	17.4468	14.7557	14.7731	14.6588	14.3765	17.0945	17.5431	17.1868	17.3421	14.7544	14.6665	15.1151	14.7542
CHIO_MOUSE	Chn2	Beta-chimaerin	15.7449	14.9683	16.9019	16.7281	15.2249	14.9931	14.7637	15.5081	16.9113	16.975	15.7265	16.1865	15.719	16.7548	14.0449	16.3365
CHIP_MOUSE	Stub1	E3 ubiquitin-protein ligase CHIP	NA	12.3827	11.9092	NA	12.4038	12.0885	NA	11.9083	12.046	NA	11.567	12.0546	11.9551	12.0075	NA	NA
CHKB_MOUSE	Chkb	Choline/ethanolamine kinase	15.7868	15.8065	15.5266	15.6583	15.6475	15.6435	15.6047	15.7008	15.6755	15.6104	15.5739	15.8852	15.8034	15.6936	15.8199	15.8076
CHLE_MOUSE	Bche	Cholinesterase	16.3494	16.6847	16.3427	16.4069	16.2937	16.3499	16.216	16.4176	16.772	16.6755	16.3782	16.5611	16.372	16.3642	16.4947	16.2761
CHM2A_MOUSE	Chmp2a	Charged multivesicular body protein 2a	18.4155	18.2891	18.2708	18.0715	17.916	18.1406	17.7683	18.1062	18.3873	18.3431	17.9214	18.4005	17.6882	17.9405	17.9868	18.2505
CHM4B_MOUSE	Chmp4b	Charged multivesicular body protein 4b	17.0898	16.6849	17.0085	16.8523	15.8266	16.062	15.3439	15.9676	17.0023	17.286	16.7406	17.1408	16.1514	16.0658	15.8203	16.2664
CHMP3_MOUSE	Chmp3	Charged multivesicular body protein 3	NA	NA	17.4343	17.3975	NA	NA	17.5534	NA	17.424	17.4449	17.2222	NA	17.4113	NA	17.6368	17.428
CHMP5_MOUSE	Chmp5	Charged multivesicular body protein 5	16.2551	15.8919	16.0882	15.6657	15.3372	15.9708	15.8953	15.6345	15.6395	15.9929	15.5466	16.0017	15.3912	15.7824	15.2303	15.7788
CHMP6_MOUSE	Chmp6	Charged multivesicular body protein 6	15.6287	15.1852	15.7759	15.2083	14.7783	15.5228	15.0955	14.9457	15.2722	15.4551	14.6576	15.588	14.9895	14.6576	NA	14.1826
CHMP7_MOUSE	Chmp7	Charged multivesicular body protein 7	15.4353	13.7451	13.4668	15.0643	NA	10.8456	11.1678	10.9152	13.8089	13.9838	12.0081	13.1336	11.2169	NA	6.34008	10.8466
CHP1_MOUSE	Chp1	Calcineurin B homologous protein 1	16.3727	15.9266	16.3727	16.3727	16.3727	16.6541	16.3701	16.377	16.3306	16.4749	16.3727	16.541	16.4821	16.4834	16.4464	16.4329
CHPT1_MOUSE	Chpt1	Cholinephosphotransferase 1	13.095	13.5995	12.0451	12.7024	12.4627	12.5024	12.4507	12.6019	12.0451	12.0451	12.0451	12.0225	12.557	12.7426	NA	12.9769
CHRD1_MOUSE	Chordc1	Cysteine and histidine-rich domain-containing protein 1	16.3048	15.8552	16.2196	15.9189	15.8357	15.8175	15.6539	15.6683	15.5467	15.5385	15.9361	15.6826	15.679	15.5877	15.2036	15.7175
CHSP1_MOUSE	Carhsp1	Calcium-regulated heat stable protein 1	17.7915	17.7775	18.306	18.4607	18.1773	18.112	18.1661	18.0859	17.9589	18.2746	17.8085	18.0239	18.1336	18.3625	18.1709	18.0423
CHTOP_MOUSE	Chtop	Chromatin target of PRMT1 protein	16.7356	16.544	16.5238	16.5629	16.0261	16.5751	15.9893	16.4991	16.5626	16.8314	16.3415	16.78	16.0399	16.366	15.9779	16.4439
CIA2A_MOUSE	Ciao2a	Cytosolic iron-sulfur assembly component 2A	18.6893	18.7249	18.7954	18.8355	NA	NA	18.6724	18.7292	18.8353	18.583	18.4527	18.7599	18.517	18.1878	18.2064	18.0195
CIA2B_MOUSE	Ciao2b	Cytosolic iron-sulfur assembly component 2B	15.8874	15.7582	16.2444	15.7182	15.2351	15.6714	15.468	15.3735	16.128	15.9096	15.051	15.8833	15.909	15.7582	15.5776	14.9115
CIA30_MOUSE	Ndufaf1	Complex I intermediate-associated protein 30, mitochondrial	17.9473	17.9044	17.9297	17.8759	18.2878	18.3456	18.3136	18.1615	18.0185	17.8234	17.9862	17.7997	18.2449	18.1566	18.0441	18.1725
CIAO1_MOUSE	Ciao1	Probable cytosolic iron-sulfur protein assembly protein CIAO1	15.9581	15.9646	16.1111	15.7009	15.8482	15.8265	16.0163	16.0025	16.1076	15.5175	15.7194	15.7662	15.8149	15.3373	NA	15.5677
CIAO3_MOUSE	Ciao3	Cytosolic iron-sulfur assembly component 3	15.0469	14.8127	14.9899	15.0187	14.9388	14.8727	14.4827	14.9329	15.0459	14.8455	14.8132	14.4976	14.7909	15.0949	13.8876	14.4827
CIDEB_MOUSE	Cideb	Cell death activator CIDE-B	16.4375	16.1113	16.2456	16.2456	16.4752	16.6898	16.555	16.5461	16.1251	16.5237	16.2604	16.1113	16.1787	16.3338	16.5007	16.4919
CING_MOUSE	Cgn	Cingulin	15.4731	15.2905	15.372	15.2738	15.7212	15.7204	15.7006	15.6421	15.2166	15.256	15.3109	15.266	15.5784	15.8196	15.8452	15.944
CIRBP_MOUSE	Cirbp	Cold-inducible RNA-binding protein	15.7006	16.1871	15.8438	15.8012	15.3279	15.4171	15.5168	15.2196	15.6746	15.9381	15.7206	16.1579	15.5296	15.4205	NA	15.1156
CISD1_MOUSE	Cisd1	CDGSH iron-sulfur domain-containing protein 1	19.3598	19.1105	19.2149	19.0622	18.9876	19.46	19.6352	19.4094	19.5267	19.1796	18.856	19.1672	19.2958	19.1211	19.3587	19.1441
CISD2_MOUSE	Cisd2	CDGSH iron-sulfur domain-containing protein 2	17.4127	17.4195	17.3866	17.3012	16.6902	16.9368	16.8428	16.9152	17.1883	17.1007	17.0161	17.2583	16.9428	16.9597	16.8005	16.7887
CISD3_MOUSE	Cisd3	CDGSH iron-sulfur domain-containing protein 3, mitochondrial	16.3687	16.1898	16.1987	16.0917	16.2877	16.3433	16.4722	16.5349	16.2697	16.2559	16.0996	16.0917	16.357	16.2304	16.113	16.4212
CISY_MOUSE	Cs	Citrate synthase, mitochondrial	19.1258	19.0481	18.8819	18.9178	19.0536	19.0872	19.0499	19.0836	18.778	18.8719	19.0374	18.8708	19.1046	19.0261	18.9916	19.2004
CK068_MOUSE	Bles03	UPF0696 protein C11orf68 homolog	16.2437	16.4497	16.1842	16.3553	16.136	15.9708	16.1863	16.2937	16.2398	16.4637	16.1488	16.483	16.1258	15.7605	15.7644	16.118
CK5P3_MOUSE	Cdk5rap3	CDK5 regulatory subunit-associated protein 3	16.4428	16.8889	16.3433	16.6173	16.5913	16.6293	16.5449	16.6311	16.4366	16.4387	16.3907	16.6928	16.4472	16.6821	16.5493	16.5251
CKAP4_MOUSE	Ckap4	Cytoskeleton-associated protein 4	15.8531	15.8847	15.9191	15.8581	14.3114	14.303	14.1874	14.3559	15.4666	15.8016	15.5769	16.1257	14.614	14.8524	14.3928	14.5362
CKAP5_MOUSE	Ckap5	Cytoskeleton-associated protein 5	15.7238	15.5947	15.5464	15.8948	14.6348	15.0399	15.1378	14.9647	15.5154	15.2342	14.9389	15.4176	14.8611	14.5928	15.1781	15.1677
CKLF4_MOUSE	Cmtm4	CKLF-like MARVEL transmembrane domain-containing protein 4	16.1885	NA	15.8854	15.901	16.6572	16.6646	16.398	16.568	16.047	16.2729	16.0627	NA	16.313	16.0568	16.5672	16.5424
CKLF8_MOUSE	Cmtm8	CKLF-like MARVEL transmembrane domain-containing protein 8	14.3713	15.5835	14.7927	15.3971	16.429	16.6879	16.7537	16.6834	15.4685	14.9723	14.1316	15.3246	16.0149	16.2894	16.5331	15.2791
CLAP2_MOUSE	Clasp2	CLIP-associating protein 2	15.9026	15.3662	15.6637	15.2806	15.051	15.0427	15.3792	15.1354	15.4055	15.837	15.939	15.3748	15.2028	15.1685	15.1744	15.515
CLC1B_MOUSE	Clec1b	C-type lectin domain family 1 member B	15.0421	15.5026	14.9997	15.6498	NA	NA	NA	NA	14.8566	15.6759	15.3612	15.6288	13.7061	13.6635	13.4715	12.2071
CLC2D_MOUSE	Clec2d	C-type lectin domain family 2 member D	15.8114	16.1638	15.5396	15.2273	14.8985	14.8139	15.0811	14.8854	15.7233	15.5957	15.3105	15.7294	14.8429	14.7461	13.5181	14.5764
CLC4F_MOUSE	Clec4f	C-type lectin domain family 4 member F	17.8136	17.6002	17.9459	17.9743	16.1944	16.0634	16.2512	16.1928	17.7241	17.7031	17.8309	17.62	16.4157	16.4245	16.2352	16.5346
CLCA_MOUSE	Clta	Clathrin light chain A	18.4672	18.4524	18.4106	18.4987	18.3092	18.239	18.3704	18.3289	18.3656	18.428	18.0482	18.7055	18.1164	18.2185	18.2233	18.2912
CLCB_MOUSE	Cltb	Isoform 2 of Clathrin light chain B	17.5445	17.7543	17.7097	17.5944	17.5024	17.4594	17.4137	17.3888	17.6356	17.6228	17.3948	17.7138	17.4653	17.3429	17.4637	17.5339
CLCC1_MOUSE	Clcc1	Chloride channel CLIC-like protein 1	16.935	16.8084	16.5506	16.582	16.3714	16.7007	16.6049	16.8101	16.7792	16.8871	16.905	16.8793	16.6505	16.7868	16.5228	16.7303
CLD1_MOUSE	Cldn1	Claudin-1	16.8101	17.3237	17.0334	17.3676	17.0997	17.5064	16.982	17.0772	16.8863	17.078	17.0437	17.095	17.1	17.0681	17.1792	16.9238
CLD3_MOUSE	Cldn3	Claudin-3	17.5746	17.7065	17.3744	17.4373	17.3068	17.6044	17.2804	17.4149	17.1764	17.4859	17.3501	17.58	17.1318	17.4905	17.3126	17.6993
CLH1_MOUSE	Cltc	Clathrin heavy chain 1	19.0433	19.3065	18.9955	19.1088	18.7346	18.8115	18.7967	18.8294	19.0069	19.0357	19.0165	19.156	18.7671	18.7245	18.6313	18.7687
CLIC1_MOUSE	Clic1	Chloride intracellular channel protein 1	18.2094	18.3987	18.3911	18.5731	16.4772	16.4074	16.4129	16.5707	17.8922	18.269	18.0255	18.507	16.6153	16.7546	16.392	16.6957
CLIC4_MOUSE	Clic4	Chloride intracellular channel protein 4	17.9971	17.8066	18.019	17.9346	17.5955	17.5847	17.544	17.7847	17.5933	17.8549	17.7301	17.9679	17.6942	17.7074	17.3368	17.7315
CLIP1_MOUSE	Clip1	CAP-Gly domain-containing linker protein 1	15.5666	15.4626	15.7181	15.4446	15.2345	15.2276	14.9641	15.2318	15.3839	15.4698	15.1707	15.4655	15.0364	15.0736	15.1594	15.2322
CLIP2_MOUSE	Clip2	CAP-Gly domain-containing linker protein 2	14.0597	13.7645	14.5312	14.6892	NA	16.0706	16.1247	16.1458	15.9678	16.0388	16.306	14.2577	15.8226	16.1836	16.1286	16.4021
CLM8_MOUSE	Cd300a	CMRF35-like molecule 8	14.218	13.9265	14.5743	14.657	NA	NA	NA	NA	13.8575	14.6981	14.9774	14.5298	NA	NA	NA	NA
CLM9_MOUSE	Cd300lg	CMRF35-like molecule 9	13.5855	14.6618	14.7485	14.2492	15.3632	14.6026	14.8373	15.2638	15.7528	15.0691	16.0164	15.3823	15.2453	14.963	NA	15.3409
CLMN_MOUSE	Clmn	Calmin	16.2907	16.1163	16.1141	16.048	16.4098	16.3901	16.3977	16.4881	16.0304	16.2494	16.1134	16.2104	16.2926	16.4526	16.425	16.7058
CLN3_MOUSE	Cln3	Battenin	15.5788	16.4048	15.7326	16.2773	15.5409	15.5447	15.1864	15.4322	16.9049	16.5546	15.9853	16.5566	16.1196	15.8019	15.8741	15.4884
CLP1L_MOUSE	Clptm1l	Cleft lip and palate transmembrane protein 1-like protein	16.3984	16.6742	16.4725	16.3924	16.3083	16.3228	16.1249	16.2478	16.4851	16.4393	16.4851	16.5005	16.12	16.3095	16.1624	16.3988
CLPB_MOUSE	Clpb	Caseinolytic peptidase B protein homolog	16.2662	16.2281	16.0784	16.163	16.4711	16.526	16.6084	16.6174	16.157	16.1313	16.2281	16.1036	16.4356	16.3376	16.5769	16.5118
CLPP_MOUSE	Clpp	ATP-dependent Clp protease proteolytic subunit, mitochondrial	17.8858	17.724	17.7862	17.71	17.906	18.068	17.8435	17.9429	17.8167	17.7366	17.8039	17.5879	17.8913	17.8445	17.9111	17.9139
CLPT1_MOUSE	Clptm1	Cleft lip and palate transmembrane protein 1 homolog	16.5046	16.7836	16.2645	16.3668	16.5054	16.5612	16.4145	16.498	16.1908	16.3963	16.5469	16.3741	16.4108	16.4628	16.4361	16.446
CLPX_MOUSE	Clpx	ATP-dependent Clp protease ATP-binding subunit clpX-like, mitochondrial	17.6082	17.5529	17.4168	17.3721	17.7387	17.6563	17.6585	17.7746	17.3865	17.3156	17.3537	17.2623	17.5131	17.5282	17.6805	17.6251
CLU_MOUSE	Cluh	Clustered mitochondria protein homolog	17.1637	17.3321	17.1628	17.1904	17.4399	17.4658	17.4382	17.4455	17.1998	17.2039	17.2426	17.1479	17.332	17.3346	17.3402	17.3759
CLUS_MOUSE	Clu	Clusterin	17.8064	17.9133	18.0197	17.8468	17.2654	17.1319	17.4243	17.2568	17.3333	17.9718	17.7572	18.2007	17.3334	17.471	17.312	17.4286
CLYBL_MOUSE	Clybl	Citramalyl-CoA lyase, mitochondrial	17.5695	17.493	17.5411	17.4896	17.8341	17.6834	17.9034	17.7849	17.7778	17.4399	17.6694	17.4911	17.8077	17.7834	17.8149	17.8195
CMAH_MOUSE	Cmah	Cytidine monophosphate-N-acetylneuraminic acid hydroxylase	16.1189	16.1798	16.1998	16.4376	16.9852	16.9636	16.8709	16.9411	15.8676	16.0325	15.9643	15.9537	16.7443	16.79	16.6317	16.9718
CMBL_MOUSE	Cmbl	Carboxymethylenebutenolidase homolog	18.4993	18.4161	18.3297	18.3211	18.5923	18.7767	18.7797	18.8227	18.4833	18.4274	18.183	18.2853	18.4439	18.5896	18.5631	18.8116
CMC1_MOUSE	Slc25a12	Calcium-binding mitochondrial carrier protein Aralar1	17.0902	17.2062	17.1188	17.1651	16.8709	16.7955	16.7871	16.7461	17.2026	17.1339	17.2514	17.2753	16.9581	16.8649	16.7786	16.9009
CMC2_MOUSE	Slc25a13	Calcium-binding mitochondrial carrier protein Aralar2	19.2689	19.1928	19.0926	19.166	19.4024	19.4735	19.5799	19.5846	19.2602	19.0445	19.2292	19.1733	19.5375	19.4578	19.5781	19.4082
CMLO1_MOUSE	Cml1	Probable N-acetyltransferase CML1	16.5499	16.5126	16.4779	16.7523	17.6359	17.4884	17.6451	17.6856	16.6569	16.5781	16.9021	16.7655	17.6683	17.7065	17.2137	17.5434
CMLO5_MOUSE	Cml5	Probable N-acetyltransferase CML5	16.1745	16.3848	16.2275	16.1606	16.7571	16.8684	16.3659	16.4471	15.6883	15.2536	15.6915	15.3366	16.5363	16.8044	16.5317	16.7212
CMPK2_MOUSE	Cmpk2	UMP-CMP kinase 2, mitochondrial	17.714	17.6178	17.7688	17.571	15.4521	15.4257	15.6137	15.6264	17.1189	17.2575	17.3195	17.3494	15.548	15.6712	14.9312	15.3433
CMTD1_MOUSE	Comtd1	Catechol O-methyltransferase domain-containing protein 1	15.7378	15.4009	15.6508	15.3639	15.0326	15.1832	14.7566	14.9608	15.1998	15.4219	15.3849	15.6158	15.0893	15.333	15.1011	14.7344
CMTR1_MOUSE	Cmtr1	Cap-specific mRNA (nucleoside-2'-O-)-methyltransferase 1	15.2891	15.6866	15.5014	15.2674	14.6283	14.4463	14.1255	14.6414	15.2855	15.2712	15.0608	15.4166	14.5865	14.6313	14.6313	14.6361
CN37_MOUSE	Cnp	2',3'-cyclic-nucleotide 3'-phosphodiesterase	16.839	16.7876	16.6577	16.7065	15.9652	16.1274	16.2007	16.1538	16.5688	16.7583	16.7466	16.6724	16.1261	15.8795	16.0158	16.5418
CNBP_MOUSE	Cnbp	Isoform 2 of CCHC-type zinc finger nucleic acid binding protein	15.9299	15.867	16.156	15.8359	15.9903	15.9725	16.1918	16.093	16.1033	15.9925	15.9157	15.8971	16.2794	16.0898	15.1018	16.3995
CNDP2_MOUSE	Cndp2	Cytosolic non-specific dipeptidase	18.6374	18.7614	18.6941	18.7539	17.8858	17.8143	17.7975	17.8187	18.4392	18.5539	18.5182	18.7878	17.7042	17.7098	17.6871	17.8159
CNIH1_MOUSE	Cnih1	Protein cornichon homolog 1	15.4235	15.6584	15.3929	14.5838	15.0452	16.1012	15.9865	15.547	15.5036	NA	NA	NA	NA	NA	NA	NA
CNN2_MOUSE	Cnn2	Calponin-2	16.6544	16.3808	16.8686	16.6127	15.8774	15.4546	15.3988	15.0043	16.411	16.6331	16.679	16.5371	15.4973	15.0043	14.3231	15.6003
CNN3_MOUSE	Cnn3	Calponin-3	18.2809	18.0804	18.2226	17.7328	17.6773	17.75	17.7671	17.6276	17.8067	18.0872	18.3865	18.0061	17.7023	17.825	17.6895	18.0481
CNO10_MOUSE	Cnot10	CCR4-NOT transcription complex subunit 10	16.6586	16.8836	16.3847	16.519	16.4132	16.459	16.5733	16.5488	16.7134	16.655	16.5431	16.3956	16.4509	16.0912	16.2683	16.1505
CNO11_MOUSE	Cnot11	CCR4-NOT transcription complex subunit 11	14.0046	13.825	13.8438	13.825	14.8154	14.7859	14.4301	14.2309	14.0672	14.4464	14.3307	13.9487	13.996	13.5708	14.1858	14.5513
CNOT1_MOUSE	Cnot1	CCR4-NOT transcription complex subunit 1	16.226	16.3388	16.4116	16.5389	16.0005	15.9295	16.0317	16.0572	16.3432	16.3119	16.2782	16.529	16.1542	16.1398	15.9623	16.0455
CNOT2_MOUSE	Cnot2	CCR4-NOT transcription complex subunit 2	16.1471	16.4107	16.3971	NA	NA	16.3005	16.2564	16.4246	16.1147	NA	16.172	15.8387	15.9641	15.9135	16.0354	16.7136
CNOT3_MOUSE	Cnot3	CCR4-NOT transcription complex subunit 3	NA	NA	16.5601	16.9887	16.7282	16.9976	15.5058	NA	16.7365	16.7156	14.6211	16.5491	16.8904	NA	15.2536	17.0991
CNOT7_MOUSE	Cnot7	CCR4-NOT transcription complex subunit 7	16.27	16.5179	NA	NA	17.0619	16.8958	16.8919	16.9506	NA	16.6072	16.0651	NA	17.1298	17.4813	16.8008	16.8977
CNOT9_MOUSE	Cnot9	CCR4-NOT transcription complex subunit 9	14.3058	14.4327	14.4403	14.799	14.3332	14.3102	14.1944	14.2893	14.6835	14.7003	14.3562	14.9768	14.3682	14.707	14.406	14.4424
CNPY2_MOUSE	Cnpy2	Protein canopy homolog 2	17.7813	17.5918	17.8742	17.7916	18.1908	17.9162	17.9688	17.9768	17.6436	17.7899	17.5369	17.8954	17.9859	17.8358	17.8132	17.8391
CNPY4_MOUSE	Cnpy4	Protein canopy homolog 4	15.0089	14.2498	15.1808	15.9032	14.6842	14.2498	14.3313	14.0448	14.8338	15.2435	14.4416	16.2106	14.4368	14.4273	NA	14.2498
CNRP1_MOUSE	Cnrip1	CB1 cannabinoid receptor-interacting protein 1	15.325	13.4771	15.2652	14.7086	15.6976	15.741	15.4054	15.6411	14.7644	15.4212	15.6761	15.013	15.5282	15.837	16.1146	15.6702
CO1A1_MOUSE	Col1a1	Collagen alpha-1(I) chain	0	14.427	9.44673	12.3614	14.1866	13.8908	0	14.4477	16.0558	16.4417	16.7367	17.1192	16.2591	17.0592	15.9617	17.6971
CO1A2_MOUSE	Col1a2	Collagen alpha-2(I) chain	11.6488	12.1967	13.497	13.1184	13.5801	14.0442	13.3562	14.3118	15.3994	15.6324	15.9377	16.4616	15.5796	16.4856	14.6902	17.0159
CO2_MOUSE	C2	Complement C2	16.1331	15.8095	16.2148	16.1061	16.0389	15.8747	15.7039	15.5018	15.779	15.9514	15.8217	16.1571	15.707	NA	15.2366	15.5007
CO3_MOUSE	C3	Complement C3	18.2093	18.5697	18.2401	18.3201	17.2606	17.5133	17.4436	17.5884	18.204	18.3183	18.2584	18.3966	17.5	17.5169	17.5493	17.3552
CO4A1_MOUSE	Col4a1	Collagen alpha-1(IV) chain	14.0238	14.4824	13.985	14.7758	13.9373	15.2451	NA	14.9159	15.1144	15.389	15.5743	16.2905	14.3591	14.5029	NA	14.6728
CO4A2_MOUSE	Col4a2	Collagen alpha-2(IV) chain	14.8084	14.2388	13.985	14.7381	NA	15.3617	NA	NA	15.3512	15.5255	15.3142	15.9803	14.5543	14.9278	15.1166	15.0713
CO4B_MOUSE	C4b	Complement C4-B	17.8291	18.0733	17.8706	17.9667	16.9752	17.05	16.7812	16.9385	17.7146	17.8105	17.6834	17.9321	17.1022	17.1463	17.0845	17.0498
CO5_MOUSE	C5	Complement C5	16.395	16.321	16.4122	16.5065	16.0591	16.1495	15.8585	15.944	16.0231	16.3248	16.1623	16.2626	16.1118	16.206	15.8835	15.9695
CO6A1_MOUSE	Col6a1	Collagen alpha-1(VI) chain	14.2976	16.1798	12.587	16.4563	17.1494	15.8805	14.4104	17.0242	17.0471	17.344	17.6797	18.2351	17.8061	17.835	17.1058	18.118
CO6A2_MOUSE	Col6a2	Collagen alpha-2(VI) chain	16.3948	16.1443	16.891	16.4104	17.2144	15.6053	13.3652	17.0788	17.1315	17.2939	17.6176	18.1333	17.7298	17.5368	17.0428	17.8876
CO6A5_MOUSE	Col6a5	Collagen alpha-5(VI) chain	15.1634	15.2973	NA	15.8187	15.7045	NA	NA	16.1125	15.4686	14.7205	15.0454	15.2249	15.7905	15.1847	NA	15.3503
CO8A_MOUSE	C8a	Complement component C8 alpha chain	16.6235	16.5055	16.6323	16.6847	16.9899	16.8925	16.6054	16.654	16.5194	16.5983	16.5247	16.4066	16.7627	16.6817	16.5297	16.6263
CO8B_MOUSE	C8b	Complement component C8 beta chain	16.3883	16.1623	16.1621	16.4803	16.8334	16.8137	16.7922	16.9028	16.0848	16.286	16.1204	16.2388	16.5705	16.6439	16.2866	16.7483
CO8G_MOUSE	C8g	Complement component C8 gamma chain	18.2083	18.0814	18.2177	18.5141	18.2155	18.3403	18.2032	18.3387	18.0184	18.2498	18.1957	18.0808	18.4001	18.307	18.2525	18.2139
CO9_MOUSE	C9	Complement component C9	17.2974	16.8779	17.2269	17.2095	16.8986	16.8736	16.7428	16.878	16.4547	16.9378	16.666	16.9821	16.8049	16.8855	16.3269	16.7494
COA6_MOUSE	Coa6	Cytochrome c oxidase assembly factor 6 homolog	15.2722	15.1993	14.6951	15.0035	15.319	15.5185	15.2767	15.9336	15.6779	15.6352	15.229	15.4041	16.0763	15.6573	NA	15.0645
COA7_MOUSE	Coa7	Cytochrome c oxidase assembly factor 7	16.0854	16.1525	15.9043	15.9436	15.8982	15.9981	15.8909	15.8974	16.1944	16.0668	16.0465	16.2185	15.9767	15.8533	15.7481	15.8373
COAC_MOUSE	Ppcdc	Phosphopantothenoylcysteine decarboxylase	15.7405	15.9916	15.726	16.1608	15.538	15.0828	15.4591	14.9782	15.9805	15.6329	16.1315	15.9715	15.2273	15.2435	14.6144	15.6737
COASY_MOUSE	Coasy	Bifunctional coenzyme A synthase	17.6568	17.6124	17.6449	17.7544	17.5302	17.812	17.6519	17.7134	17.6868	17.5664	17.4943	17.5294	17.8666	17.8061	17.7313	17.6696
COBL1_MOUSE	Cobll1	Isoform 2 of Cordon-bleu protein-like 1	16.4435	16.5623	16.3392	16.3458	16.6212	16.6051	16.4848	16.5694	16.4043	16.6072	16.4858	16.4747	16.453	16.4655	16.6988	16.8538
COEA1_MOUSE	Col14a1	Collagen alpha-1(XIV) chain	16.0907	16.9875	16.1102	16.1703	16.7357	15.8945	16.3051	16.4477	16.5121	16.679	16.5864	17.3869	16.4804	16.2898	16.3509	16.7904
COF1_MOUSE	Cfl1	Cofilin-1	18.7419	18.781	18.835	18.7394	18.0598	17.9256	17.9216	17.958	18.5804	18.659	18.5908	18.8525	17.9648	17.9458	17.6629	17.9521
COF2_MOUSE	Cfl2	Cofilin-2	17.0988	17.0532	17.1732	17.0758	17.316	17.3697	17.3498	17.225	17.0657	17.0937	17.0246	17.126	17.284	17.3612	17.1412	17.3034
COG1_MOUSE	Cog1	Conserved oligomeric Golgi complex subunit 1	15.6073	16.0223	15.898	15.9402	15.668	15.6012	15.54	15.637	15.8722	15.9008	15.7034	15.8845	15.6829	15.6064	15.5167	15.8535
COG2_MOUSE	Cog2	Conserved oligomeric Golgi complex subunit 2	15.3129	15.4232	15.1516	15.5805	14.6446	14.8296	14.3165	14.8388	14.9412	15.6708	14.9027	15.3514	15.0601	14.9745	14.6905	15.0793
COG3_MOUSE	Cog3	Conserved oligomeric Golgi complex subunit 3	15.2432	15.2287	15.0174	15.0187	14.6077	14.7301	14.493	14.6624	14.8806	14.9611	14.9838	14.9842	14.3869	14.4459	14.3823	14.7322
COG4_MOUSE	Cog4	Conserved oligomeric Golgi complex subunit 4	15.0901	15.1035	14.9556	15.1001	14.7018	14.8851	14.684	14.6081	14.9886	15.1466	14.9991	15.3379	14.4816	14.9755	NA	15.0634
COG5_MOUSE	Cog5	Conserved oligomeric Golgi complex subunit 5	15.1318	15.4627	15.0789	14.9534	14.7629	14.6619	14.6367	14.8304	15.1405	15.0167	15.0029	15.2751	14.6673	14.6505	14.5467	14.7924
COG7_MOUSE	Cog7	Conserved oligomeric Golgi complex subunit 7	12.9879	12.9397	12.4211	12.7549	12.4393	12.3067	12.6778	NA	12.3067	NA	12.3067	13.8183	NA	12.7191	NA	11.9119
COG8_MOUSE	Cog8	Conserved oligomeric Golgi complex subunit 8	15.9775	15.7535	15.803	16.3191	15.1247	NA	15.8704	NA	15.8978	16.1306	16.2251	16.5082	16.4275	16.0783	NA	15.8466
COIA1_MOUSE	Col18a1	Collagen alpha-1(XVIII) chain	16.9915	17.4079	16.9409	17.2492	16.4571	16.3232	16.2641	16.387	17.1685	17.4008	17.2304	17.4515	16.4882	16.538	16.4508	16.5238
COMD1_MOUSE	Commd1	COMM domain-containing protein 1	15.5151	14.93	15.2501	15.5003	14.4119	14.8272	14.4077	14.3984	15.1249	15.583	14.6518	15.289	15.253	14.8815	14.9369	15.3103
COMD2_MOUSE	Commd2	COMM domain-containing protein 2	15.6063	15.8777	16.129	16.3241	15.5597	15.503	15.487	15.4854	15.4944	15.6819	15.7367	16.0574	15.3602	15.5497	15.4206	15.2805
COMD3_MOUSE	Commd3	COMM domain-containing protein 3	15.3077	15.6486	15.6633	15.6504	15.4983	15.2796	15.2718	15.4174	15.5557	15.6639	15.4133	15.6864	15.348	15.2746	15.1912	15.4108
COMD4_MOUSE	Commd4	COMM domain-containing protein 4	13.0463	12.1221	13.6894	13.5709	NA	12.8164	11.4322	12.4668	13.8524	14.0927	12.9666	14.6039	11.9445	12.9285	NA	1.00566
COMD6_MOUSE	Commd6	COMM domain-containing protein 6	17.4734	16.8195	17.5147	17.1312	16.8781	17.2412	17.1539	16.87	17.2055	17.2592	16.7996	17.1094	17.0081	16.5401	16.5214	16.6101
COMD7_MOUSE	Commd7	COMM domain-containing protein 7	17.3428	17.368	17.04	17.3709	16.567	16.612	16.7334	16.7323	17.4186	17.6119	NA	17.7162	16.831	NA	NA	NA
COMD9_MOUSE	Commd9	COMM domain-containing protein 9	16.9942	16.953	17.4905	17.4949	16.7891	16.8446	16.8149	16.4867	17.183	17.3844	17.1019	17.2541	17.0053	17.0397	16.7464	16.8644
COMT_MOUSE	Comt	Catechol O-methyltransferase	20.0093	19.5351	19.7253	19.81	20.3453	20.4855	20.3145	20.4408	19.7073	19.7008	19.5985	19.63	20.4103	20.3458	19.6182	19.9522
COPA_MOUSE	Copa	Coatomer subunit alpha	17.868	18.0756	17.9015	17.8441	17.6971	17.7212	17.6941	17.7138	17.8028	17.8415	17.875	17.8771	17.7567	17.7214	17.67	17.7629
COPB_MOUSE	Copb1	Coatomer subunit beta	17.5131	17.6999	17.6741	17.6816	17.4368	17.4076	17.327	17.3977	17.5477	17.6859	17.6571	17.6249	17.6121	17.4514	17.3047	17.5603
COPB2_MOUSE	Copb2	Coatomer subunit beta'	17.6131	17.8194	17.5927	17.5289	17.4896	17.493	17.4582	17.4551	17.5064	17.5287	17.6314	17.6099	17.4324	17.4646	17.446	17.4956
COPD_MOUSE	Arcn1	Coatomer subunit delta	17.4408	17.5772	17.523	17.511	17.5561	17.4699	17.4464	17.4215	17.3792	17.4569	17.52	17.5092	17.4435	17.3996	17.2765	17.6052
COPE_MOUSE	Cope	Coatomer subunit epsilon	17.6248	17.6784	17.6855	17.7745	17.4388	17.4375	17.3181	17.4244	17.5996	17.656	17.5519	17.7055	17.5409	17.4702	17.4382	17.5128
COPG1_MOUSE	Copg1	Coatomer subunit gamma-1	17.1801	17.284	17.1387	17.2022	16.9313	16.9624	16.8886	16.8987	17.0273	17.005	16.9972	17.1508	16.9188	16.8609	16.5673	16.8433
COPG2_MOUSE	Copg2	Coatomer subunit gamma-2	16.2822	16.4303	16.4765	16.5963	16.0034	15.9791	16.1246	16.0994	16.4927	16.495	16.5493	16.6684	16.338	16.2552	15.8758	16.2003
COPT1_MOUSE	Slc31a1	High affinity copper uptake protein 1	17.3878	17.4871	17.0879	17.2724	16.9193	16.8928	16.6414	16.9942	17.2458	17.2806	17.4641	17.4662	16.9349	16.943	14.5744	16.8513
COPZ1_MOUSE	Copz1	Coatomer subunit zeta-1	18.2779	18.0651	18.2012	18.1196	17.8955	18.2665	17.9157	17.9715	18.0149	18.2815	17.8624	17.9893	17.8577	17.9269	17.96	17.9841
COPZ2_MOUSE	Copz2	Coatomer subunit zeta-2	16.9466	17.2698	16.801	17.0742	16.5139	16.7107	16.7035	16.8093	17.3432	17.0435	16.6178	17.0021	16.5721	16.8527	16.3117	16.6037
COQ3_MOUSE	Coq3	Ubiquinone biosynthesis O-methyltransferase, mitochondrial	17.4304	17.1952	17.1956	17.0791	17.3304	17.3071	17.3207	17.5013	17.1536	17.1637	17.1434	16.8607	17.3336	17.2044	17.3182	17.5876
COQ4_MOUSE	Coq4	Ubiquinone biosynthesis protein COQ4 homolog, mitochondrial	13.9158	13.524	13.7661	14.13	13.7442	13.9247	13.9908	13.9397	13.8037	14.3435	14.383	14.1294	13.9665	14.2271	13.9686	13.9479
COQ5_MOUSE	Coq5	2-methoxy-6-polyprenyl-1,4-benzoquinol methylase, mitochondrial	16.9521	16.6893	16.9402	16.8733	16.7241	16.7608	16.8591	16.8498	16.8642	16.4794	16.9176	16.8377	17.0353	17.1008	16.5718	16.8833
COQ6_MOUSE	Coq6	Ubiquinone biosynthesis monooxygenase COQ6, mitochondrial	17.218	17.0615	17.0511	16.9293	17.3026	17.3051	17.4933	17.4088	17.1246	17.0143	17.1067	16.956	17.2861	17.0788	17.3096	17.2555
COQ7_MOUSE	Coq7	5-demethoxyubiquinone hydroxylase, mitochondrial	16.9134	16.465	16.9486	16.8056	17.0469	16.9149	17.023	17.0198	16.9739	16.9161	16.8633	16.6626	16.9166	16.9909	16.9156	16.9294
COQ8A_MOUSE	Coq8a	Atypical kinase COQ8A, mitochondrial	18.6204	18.628	18.5899	18.8025	18.8826	19.0036	19.1821	19.1793	18.9066	18.866	18.8688	18.6315	18.9038	18.9924	18.9409	19.0309
COQ8B_MOUSE	Coq8b	Atypical kinase COQ8B, mitochondrial	16.2813	16.4123	16.3209	16.4908	16.024	16.0241	16.1426	16.1954	16.2507	16.2424	16.0942	16.282	16.085	16.0669	14.5709	16.138
COQ9_MOUSE	Coq9	Ubiquinone biosynthesis protein COQ9, mitochondrial	17.8105	17.5375	17.6441	17.7092	17.9605	18.1457	18.1588	18.1012	17.8419	17.7131	17.5775	17.6564	18.1233	18.1215	18.1075	18.184
COR1A_MOUSE	Coro1a	Coronin-1A	16.9239	17.392	17.3344	16.9442	14.2841	13.7129	13.7813	13.9442	16.8169	16.9409	16.6923	17.0199	13.8444	14.1786	13.5659	13.9254
COR1B_MOUSE	Coro1b	Coronin-1B	18.0341	18.2586	18.2154	18.2745	17.3306	17.2342	17.3298	17.3069	18.1455	18.1466	18.1671	18.3026	17.2154	17.2247	17.2184	17.3363
COR1C_MOUSE	Coro1c	Coronin-1C	17.3226	17.5855	17.3045	17.3668	17.1692	17.0587	17.0261	16.9596	17.1493	17.2677	17.3862	17.3382	17.0289	16.9081	16.9445	16.9365
CORO7_MOUSE	Coro7	Coronin-7	16.677	17.0717	16.9119	16.9669	15.9537	15.8901	15.9003	15.9118	16.9423	16.941	16.9797	17.174	16.0177	15.9614	15.9454	15.9079
COTL1_MOUSE	Cotl1	Coactosin-like protein	17.2155	17.5027	17.5084	17.3892	15.5594	15.329	15.3973	15.4808	16.8757	17.2484	17.0536	17.7314	15.2746	15.5022	15.2784	15.4989
COX1_MOUSE	Mtco1	Cytochrome c oxidase subunit 1	16.205	16.0075	14.6235	16.564	16.2129	16.1218	16.1286	16.4204	16.465	15.8285	15.6319	15.7333	16.4082	16.3228	16.4392	16.1888
COX15_MOUSE	Cox15	Cytochrome c oxidase assembly protein COX15 homolog	16.0773	16.3343	15.9721	16.0601	15.9275	15.9837	16.105	16.0224	15.9971	15.9504	16.035	16.0435	15.9424	15.9303	15.889	15.8796
COX17_MOUSE	Cox17	Cytochrome c oxidase copper chaperone	17.2548	17.1168	16.5126	16.7604	16.9521	17.3958	17.1594	17.1775	17.1523	16.5058	15.8712	16.8106	16.9641	16.7973	16.1885	16.5664
COX2_MOUSE	Mtco2	Cytochrome c oxidase subunit 2	20.2109	19.76	20.1369	20.0374	20.04	20.1118	20.124	20.1804	19.9672	19.978	19.9493	19.9925	20.2929	20.3026	20.1587	20.3129
COX20_MOUSE	Cox20	Cytochrome c oxidase assembly protein COX20, mitochondrial	16.6711	16.632	16.4565	16.6995	16.6357	17.034	17.0324	16.761	16.5826	16.6756	16.3748	16.7751	17.223	16.9367	16.7878	16.9145
COX3_MOUSE	mt-Co3	Cytochrome c oxidase subunit 3	17.9224	15.0446	17.6507	15.8808	17.8367	18.0149	18.0936	17.8997	17.814	17.1383	17.5117	16.2543	17.8007	17.6511	18.061	17.9657
COX41_MOUSE	Cox4i1	Cytochrome c oxidase subunit 4 isoform 1, mitochondrial	19.6909	19.3963	19.4306	19.4945	19.7736	19.9178	19.6964	19.9402	19.6189	19.4058	19.3774	19.4626	19.813	19.7535	19.7497	19.7967
COX5A_MOUSE	Cox5a	Cytochrome c oxidase subunit 5A, mitochondrial	17.105	16.8959	17.2443	17.1687	17.2968	17.2282	17.3497	17.3364	17.1675	17.1484	16.8167	17.2024	17.3598	17.2246	17.105	17.3195
COX5B_MOUSE	Cox5b	Cytochrome c oxidase subunit 5B, mitochondrial	19.1837	18.6055	19.1869	18.7524	19.2482	19.2619	19.3436	19.1288	19.1534	18.9152	18.5172	18.8303	19.2373	18.8709	19.2763	18.9181
COX6C_MOUSE	Cox6c	Cytochrome c oxidase subunit 6C	15.873	15.0167	16.3346	15.1601	15.6607	16.2882	15.8609	16.0246	16.3954	16.0526	15.501	15.2469	15.9913	15.313	16.7537	16.1242
COX7B_MOUSE	Cox7b	Cytochrome c oxidase subunit 7B, mitochondrial	12.8704	13.2158	10.6254	12.6925	13.7286	12.5601	13.822	13.454	12.8789	12.756	13.3164	13.2747	13.8898	13.2856	13.4176	14.5386
COX7C_MOUSE	Cox7c	Cytochrome c oxidase subunit 7C, mitochondrial	16.9686	16.0849	16.5299	16.1061	16.1111	17.4045	16.1035	16.9687	16.7446	16.775	15.7505	16.7312	16.5473	16.7424	15.9218	16.6314
COX7R_MOUSE	Cox7a2l	Cytochrome c oxidase subunit 7A-related protein, mitochondrial	16.7646	16.5636	16.6294	16.5115	17.1879	17.2202	17.2137	17.2645	16.3167	16.584	16.5904	16.5383	17.0226	16.9347	16.747	16.9528
CP17A_MOUSE	Cyp17a1	Steroid 17-alpha-hydroxylase/17,20 lyase	16.1721	15.8016	15.882	15.9668	NA	15.9995	16.8866	16.2242	16.3196	16.4915	16.3884	17.2038	15.2963	16.0207	15.2001	15.9385
CP1A2_MOUSE	Cyp1a2	Cytochrome P450 1A2	19.0291	18.7536	18.6521	18.7068	18.6781	18.8317	18.9708	19.044	18.2865	18.6021	18.4246	18.3585	18.379	18.5172	18.4215	18.8098
CP20A_MOUSE	Cyp20a1	Cytochrome P450 20A1	16.51	16.5898	16.6003	16.5701	16.2292	16.3297	16.1953	16.3108	16.3428	16.5554	16.3722	16.5235	16.0669	16.4358	16.0806	16.3071
CP237_MOUSE	Cyp2c37	Cytochrome P450 2C37	18.3401	17.8623	18.007	18.1092	18.0516	18.1046	18.6977	18.7167	18.5422	17.6332	17.4728	17.861	17.9909	18.0274	17.9328	17.4971
CP238_MOUSE	Cyp2c38	Cytochrome P450 2C38	16.0393	15.7693	15.5012	15.4682	15.697	15.9588	16.3366	16.621	15.6642	15.2821	15.3738	15.3673	15.3972	15.2725	15.3997	15.448
CP254_MOUSE	Cyp2c54	Cytochrome P450 2C54	18.3682	18.2152	18.0237	18.329	17.8048	17.9635	18.7457	18.8899	18.8656	18.1862	17.7791	18.1467	17.7184	17.9418	18.1205	18.004
CP255_MOUSE	Cyp2c55	Cytochrome P450 2C55	19.3507	18.5981	18.8788	18.6976	18.6769	19.1036	19.8338	19.651	19.1419	18.284	17.7105	18.4267	18.3568	18.5839	18.3353	18.4164
CP26A_MOUSE	Cyp26a1	Cytochrome P450 26A1	15.2916	NA	NA	NA	NA	14.6034	15.4545	NA	15.2035	14.7312	15.2045	NA	NA	NA	NA	NA
CP270_MOUSE	Cyp2c70	Cytochrome P450 2C70	18.0433	18.4057	18.2459	18.7483	18.5672	18.7831	18.8306	18.708	18.6338	18.2491	18.339	18.5241	18.0869	18.3245	17.9303	18.5411
CP27A_MOUSE	Cyp27a1	Sterol 26-hydroxylase, mitochondrial	19.2974	19.5004	19.3409	19.3819	19.4902	19.5969	19.7656	19.7462	19.4433	19.2658	19.3897	19.3234	19.6635	19.5438	19.5543	19.5297
CP2A4_MOUSE	Cyp2a4	Cytochrome P450 2A4	19.382	19.6474	18.8617	19.4537	19.1755	19.4414	19.7282	19.8301	19.3354	19.0928	18.9347	18.8831	18.7218	19.2279	19.6993	19.3585
CP2A5_MOUSE	Cyp2a5	Cytochrome P450 2A5	18.9885	18.5517	18.8793	18.5476	17.0714	17.4443	17.1144	17.2724	18.4993	18.3579	18.6504	18.1806	16.9872	17.1439	17.5666	17.052
CP2AC_MOUSE	Cyp2a12	Cytochrome P450 2A12	18.9135	18.9645	18.9659	18.9266	19.1152	19.281	19.2074	19.2435	19.1214	18.8113	18.7777	18.6534	19.0821	19.1222	18.9245	19.2992
CP2BA_MOUSE	Cyp2b10	Cytochrome P450 2B10	15.8744	15.7745	15.0663	15.9528	16.1926	16.1097	15.3711	16.0722	17.348	16.0174	17.5968	15.8761	16.2655	15.5419	15.3952	16.206
CP2CN_MOUSE	Cyp2c23	Cytochrome P450 2C44	17.0692	16.5173	17.0419	17.252	17.7123	18.1224	17.8982	18.0257	17.3772	17.0342	17.022	17.0814	17.7841	17.964	17.7082	17.7692
CP2CT_MOUSE	Cyp2c29	Cytochrome P450 2C29	19.0809	18.7503	19.0304	18.9065	19.438	19.6023	20.0115	20.0403	18.7434	19.0799	18.7144	18.1498	19.4727	19.326	19.5003	19.293
CP2D9_MOUSE	Cyp2d9	Cytochrome P450 2D9	19.1999	19.3327	19.1675	19.3156	19.4419	19.8402	19.6292	19.7289	19.2337	19.2386	19.1605	19.1268	19.7162	19.6709	19.6479	19.3315
CP2DA_MOUSE	Cyp2d10	Cytochrome P450 2D10	19.2874	19.0829	19.1085	19.2591	19.7977	19.9037	19.658	19.8502	19.1903	19.1156	19.1217	19.0061	19.8385	19.8518	19.6765	19.5217
CP2DQ_MOUSE	Cyp2d26	Cytochrome P450 2D26	19.239	19.3611	19.2205	19.3106	19.4291	19.6183	19.584	19.6982	19.458	19.3062	19.4296	19.351	19.5504	19.5662	19.5386	19.4239
CP2E1_MOUSE	Cyp2e1	Cytochrome P450 2E1	18.8023	18.9626	18.5803	18.6448	18.855	19.0736	19.1123	19.3511	18.7965	18.8452	18.6752	19.0169	18.8717	18.7778	18.9234	19.0917
CP2F2_MOUSE	Cyp2f2	Cytochrome P450 2F2	20.1152	19.4418	19.8836	19.8847	20.4706	20.4495	20.5014	20.3734	19.9125	19.4561	19.7003	19.2161	20.455	20.2897	19.9894	20.3967
CP2J5_MOUSE	Cyp2j5	Cytochrome P450 2J5	17.7812	17.9974	17.8247	17.7705	18.1812	18.367	18.4878	18.4494	17.6045	17.5334	17.4534	17.3146	17.9529	18.1507	18.0308	18.3052
CP2U1_MOUSE	Cyp2u1	Cytochrome P450 2U1	15.0867	14.12	15.2013	14.5676	15.6845	15.7799	16.3581	16.2196	NA	15.9386	NA	NA	15.6079	15.6663	15.3891	15.2278
CP39A_MOUSE	Cyp39a1	24-hydroxycholesterol 7-alpha-hydroxylase	16.0267	16.6471	16.6894	16.6889	16.1389	16.2233	15.9018	16.0948	17.3328	16.8415	17.2205	16.9669	17.1248	17.159	16.4634	15.2105
CP3AB_MOUSE	Cyp3a11	Cytochrome P450 3A11	17.0211	19.7476	19.4458	19.5235	20.0741	20.0584	18.3252	18.1912	19.2106	19.5147	20.2371	19.3324	20.3858	20.098	20.1869	18.3722
CP3AD_MOUSE	Cyp3a13	Cytochrome P450 3A13	18.4024	18.7509	18.4476	18.4579	17.8387	17.9884	17.9395	18.0432	18.5475	18.2919	18.2218	18.42	18.0856	18.1648	18.1035	18.0047
CP3AP_MOUSE	Cyp3a25	Cytochrome P450 3A25	16.1987	16.9688	16.5621	16.6739	16.6133	16.477	16.1353	16.3166	16.728	16.8635	16.8694	16.6334	16.7683	16.7586	16.6775	16.1811
CP4AA_MOUSE	Cyp4a10	Cytochrome P450 4A10	NA	NA	15.616	14.4069	14.752	15.6421	16.3897	16.1528	16.3463	15.0157	15.5748	15.9506	16.8446	17.1276	17.7622	16.1743
CP4AE_MOUSE	Cyp4a14	Cytochrome P450 4A14	NA	NA	NA	NA	16.3357	16.2999	16.5585	16.4542	17.0138	15.9591	16.129	16.2447	17.2263	17.2691	19.3412	NA
CP4B1_MOUSE	Cyp4b1	Cytochrome P450 4B1	16.8443	16.8893	16.6845	16.9811	16.8916	17.0252	16.7287	17.0079	16.9263	16.9383	16.8973	16.9412	16.8644	16.9038	16.3525	16.7849
CP4CA_MOUSE	Cyp4a12a	Cytochrome P450 4A12A	17.5293	16.141	17.7122	17.3787	18.0742	18.7948	18.5015	18.4588	16.5277	16.1061	16.5654	16.0189	19.1816	18.5567	18.6809	19.018
CP4CB_MOUSE	Cyp4a12b	Cytochrome P450 4A12B	16.0463	14.4108	15.9111	14.5891	16.1436	17.0932	17.1113	17.0198	NA	NA	NA	NA	17.3721	17.2073	17.2609	17.1423
CP4FE_MOUSE	Cyp4f14	Leukotriene-B4 omega-hydroxylase 3	17.1784	17.0443	16.9727	17.1813	16.9275	17.1743	17.5805	17.6266	17.1046	17.075	17.0644	17.0298	17.0325	17.1706	17.074	17.0777
CP4V2_MOUSE	Cyp4v2	Cytochrome P450 4V2	17.5038	17.0243	17.2109	17.1587	18.5466	18.6502	18.3107	18.3305	16.9246	17.0532	17.319	16.9186	18.2001	18.0432	17.7313	18.2761
CP51A_MOUSE	Cyp51a1	Lanosterol 14-alpha demethylase	18.092	18.5467	17.7714	17.9382	17.9285	18.0546	18.0022	18.1364	17.7335	17.6643	17.942	17.6723	17.8594	17.9631	17.9084	18.0092
CP7A1_MOUSE	Cyp7a1	Cytochrome P450 7A1	15.9942	16.5675	16.3839	16.07	16.267	16.3864	15.4779	15.6597	15.8654	16.1235	15.3794	16.5254	16.5062	16.6292	16.5972	15.7826
CP7B1_MOUSE	Cyp7b1	Cytochrome P450 7B1	17.6884	17.0706	17.3834	17.6841	18.759	18.6934	18.6639	18.7709	16.8354	17.1856	17.057	16.6472	18.3162	18.3011	17.7426	18.6181
CP8B1_MOUSE	Cyp8b1	7-alpha-hydroxycholest-4-en-3-one 12-alpha-hydroxylase	17.1369	16.3164	16.9277	16.6886	18.1033	18.0706	17.5682	17.8746	16.6946	16.3824	14.8369	15.4778	17.9543	18.1744	18.3417	17.9927
CPEB2_MOUSE;CPEB3_MOUSE	Cpeb2;Cpeb3	Cytoplasmic polyadenylation element-binding protein 3	15.8433	15.9025	15.71	15.6912	15.7871	15.8902	15.7294	15.8111	15.8119	15.6637	15.7245	15.7835	15.7129	15.6887	15.5762	15.7201
CPIN1_MOUSE	Ciapin1	Anamorsin	15.8092	15.9132	16.0117	16.1169	15.618	15.7334	15.6866	15.6859	16.0544	15.9908	15.9054	16.1901	15.9665	15.8824	15.7613	15.8333
CPN2_MOUSE	Cpn2	Carboxypeptidase N subunit 2	16.6509	16.7184	17.1144	17.2144	16.6708	16.7768	16.8411	16.9338	16.8838	17.0492	16.3031	16.8054	16.6795	16.728	16.8821	16.6433
CPNE1_MOUSE	Cpne1	Copine-1	17.2583	17.5181	17.254	17.3349	16.925	16.7969	16.9163	16.9006	17.1106	17.2369	17.2925	17.4648	16.7718	16.7229	16.881	16.9361
CPNE2_MOUSE	Cpne2	Copine-2	14.3354	14.8075	14.9838	14.7917	14.2408	14.1771	14.1085	14.2422	14.4767	14.9394	14.8384	14.4662	14.614	15.0113	14.2488	14.1838
CPNE3_MOUSE	Cpne3	Copine-3	18.2672	18.2353	18.2502	18.0818	17.8437	17.8558	17.8132	17.8418	18.1342	18.0355	18.1016	18.1314	17.8451	17.8326	17.7186	17.7902
CPNS1_MOUSE	Capns1	Calpain small subunit 1	17.6016	17.6759	17.6278	17.5577	17.196	17.0918	16.9626	16.9042	17.3778	17.4533	17.3882	17.629	17.1763	17.1624	17.1666	17.1162
CPPED_MOUSE	Cpped1	Serine/threonine-protein phosphatase CPPED1	16.3877	16.7815	16.4123	16.6333	16.5605	16.5536	16.5268	16.6458	16.8487	16.714	16.6808	16.7155	16.529	16.53	16.7307	16.5175
CPSF1_MOUSE	Cpsf1	Cleavage and polyadenylation specificity factor subunit 1	15.7833	15.9436	15.847	15.8501	15.689	15.689	15.4884	15.691	15.7395	15.8518	15.9185	15.9859	15.6006	15.689	15.4519	15.6556
CPSF2_MOUSE	Cpsf2	Cleavage and polyadenylation specificity factor subunit 2	15.7679	15.8693	15.9129	15.7443	15.2948	14.8868	15.0004	15.2047	15.4566	15.4618	15.5826	15.9363	15.0461	15.2119	14.671	15.1029
CPSF3_MOUSE	Cpsf3	Cleavage and polyadenylation specificity factor subunit 3	15.0128	15.1909	15.324	14.9242	14.2943	14.4785	14.4226	14.4046	14.3506	14.7012	14.9235	15.0702	14.5838	14.5183	14.4323	14.2621
CPSF5_MOUSE	Nudt21	Cleavage and polyadenylation specificity factor subunit 5	16.023	15.7344	15.6783	15.79	15.5436	15.7387	15.4331	15.7257	15.6509	15.5663	15.9295	15.8681	15.233	15.4051	15.3945	15.7735
CPSF6_MOUSE	Cpsf6	Cleavage and polyadenylation specificity factor subunit 6	16.6666	16.813	16.6575	16.7084	16.4115	16.3255	16.5586	16.4848	16.5772	16.5613	16.4341	16.683	16.3857	16.4835	16.5411	16.4677
CPSF7_MOUSE	Cpsf7	Cleavage and polyadenylation specificity factor subunit 7	14.3858	26.2872	14.2028	13.8266	14.2776	14.2003	14.5038	14.1935	14.3594	14.2428	14.6206	NA	14.1528	14.2097	14.6495	14.9657
CPSM_MOUSE	Cps1	Carbamoyl-phosphate synthase [ammonia], mitochondrial	21.6667	21.5208	21.438	21.5323	21.7558	21.7592	22.0804	22.0503	21.8936	21.5749	21.7026	21.6787	21.8158	21.789	21.7998	21.9051
CPT1A_MOUSE	Cpt1a	Carnitine O-palmitoyltransferase 1, liver isoform	18.0186	18.2281	17.7973	17.9803	17.8713	17.8648	17.8479	17.9205	18.061	18.0202	17.9817	18.0029	17.9148	17.848	17.9766	17.8987
CPT2_MOUSE	Cpt2	Carnitine O-palmitoyltransferase 2, mitochondrial	18.0512	18.1407	18.0594	17.958	18.3276	18.4234	18.4615	18.4653	18.1866	17.9789	18.0892	17.8063	18.4522	18.3049	18.4215	18.2955
CPZIP_MOUSE	Rcsd1	CapZ-interacting protein	15.1431	15.34	15.3771	15.1389	NA	NA	13.4153	13.3496	15.0343	15.2538	15.0412	15.2843	13.7445	13.38	NA	14.2341
CR032_MOUSE	CR032_MOUSE	UPF0729 protein C18orf32 homolog	15.2563	14.5061	14.6031	14.2043	13.8822	14.4763	14.2043	14.1754	14.2609	14.4001	14.3358	14.1184	14.0908	NA	13.4393	13.943
CR1L_MOUSE	Cr1l	Complement component receptor 1-like protein	17.9619	18.2932	18.0748	18.0377	17.816	17.8188	17.6674	17.8005	17.8748	17.9496	17.8213	18.1081	17.7915	17.8205	17.5402	17.692
CRADD_MOUSE	Cradd	Death domain-containing protein CRADD	15.1591	14.5799	15.1198	15.1706	14.1927	15.0172	15.3198	15.104	14.9412	14.1859	14.6466	14.7154	13.7291	14.8475	14.357	NA
CRBN_MOUSE	Crbn	Protein cereblon	13.78	NA	13.7676	NA	13.931	14.1415	13.5901	13.8965	14.3115	14.2228	13.8555	NA	13.9959	NA	12.7459	13.74
CREG1_MOUSE	Creg1	Protein CREG1	18.6124	18.9783	18.8194	18.8671	18.63	18.6176	18.3486	18.2535	18.5261	18.4118	18.279	18.6029	18.8002	18.6518	18.7881	17.7202
CREL1_MOUSE	Creld1	Protein disulfide isomerase Creld1	15.4703	15.0978	15.2683	15.0062	15.3872	15.4018	15.525	15.313	14.8624	14.9742	14.9612	14.8506	15.2361	15.151	15.0825	15.0567
CREL2_MOUSE	Creld2	Protein disulfide isomerase Creld2	15.4133	15.6057	14.8653	14.4667	15.1619	15.5324	14.8789	15.4098	14.7621	14.9804	15.0174	15.096	15.132	15.2306	14.8261	15.2553
CRIP1_MOUSE	Crip1	Cysteine-rich protein 1	14.6627	14.572	15.4868	14.1132	12.6668	NA	NA	14.1593	14.9636	14.5083	13.5932	14.6709	NA	NA	13.7327	13.8148
CRIP2_MOUSE	Crip2	Cysteine-rich protein 2	14.8764	14.0862	15.1056	14.263	14.3237	14.336	14.7555	14.5533	15.0856	14.8109	14.8849	14.7796	14.5706	14.3689	14.0634	14.3569
CRK_MOUSE	Crk	Adapter molecule crk	16.5207	16.4998	16.572	16.5115	16.3853	16.2556	16.2875	16.3025	16.6577	16.6555	16.4109	16.7728	16.3358	16.2891	16.52	16.3638
CRKL_MOUSE	Crkl	Crk-like protein	17.5054	17.4824	17.5801	17.4231	17.2299	17.1462	17.4047	17.3916	17.4058	17.4479	17.2846	17.4759	17.2626	17.3283	17.3373	17.3706
CRLF3_MOUSE	Crlf3	Cytokine receptor-like factor 3	16.4063	16.3417	16.4683	16.459	15.3905	15.4862	15.4144	15.4249	16.132	16.2925	16.132	16.544	15.8975	15.4643	15.0868	15.375
CRLS1_MOUSE	Crls1	Cardiolipin synthase (CMP-forming)	16.0286	16.4275	15.9296	16.0479	16.1877	16.1449	16.0561	16.1731	16.3699	16.1871	16.5129	16.1804	15.6593	16.0247	16.1052	16.1174
CRNL1_MOUSE	Crnkl1	Crooked neck-like protein 1	16.4376	16.3674	16.2167	16.118	NA	16.2217	16.2193	NA	16.0702	16.3122	16.3308	16.3762	15.7771	NA	15.8715	16.0972
CRP_MOUSE	Crp	C-reactive protein	16.6854	16.3909	16.4361	16.3575	16.4732	16.9701	16.4835	16.439	16.1652	16.1519	16.0776	16.3575	16.3627	16.6966	16.9465	NA
CRYL1_MOUSE	Cryl1	Lambda-crystallin homolog	17.4503	17.4024	17.4842	17.3855	17.6217	17.5351	17.658	17.5365	17.4981	17.0447	17.5325	17.3317	17.4365	17.3858	17.5617	17.4001
CS012_MOUSE	CS012_MOUSE	Protein C19orf12 homolog	15.9529	15.9459	15.9273	16.3771	16.0331	16.2154	16.5552	16.1057	16.2918	16.2687	15.8137	16.1338	16.1602	15.8261	15.9587	15.9587
CS1A_MOUSE	C1sa	Complement C1s-A subcomponent	16.0754	16.1173	16.2049	16.1564	15.388	15.4243	15.4281	15.3868	15.8323	16.0795	15.7097	16.1705	15.4353	15.3176	15.4341	15.4312
CSAD_MOUSE	Csad	Cysteine sulfinic acid decarboxylase	16.3514	17.7548	17.6464	16.9571	19.5837	19.429	17.6286	17.7965	16.8589	16.4408	15.858	16.5386	19.372	18.6961	19.2245	17.1697
CSCL2_MOUSE	Tmem63b	CSC1-like protein 2	15.0261	NA	14.9086	NA	15.2761	15.1057	15.3056	15.1004	14.4863	15.1445	15.3146	14.9486	15.1283	15.2658	15.1052	15.1585
CSDE1_MOUSE	Csde1	Cold shock domain-containing protein E1	16.6811	16.7788	16.6839	16.6273	16.9371	16.8107	16.7967	16.8242	16.6029	16.6077	16.6795	16.663	16.7562	16.7174	16.8285	16.8273
CSF1R_MOUSE	Csf1r	Macrophage colony-stimulating factor 1 receptor	16.6543	17.09	16.6807	17.0174	13.0529	14.1712	15.139	13.1713	17.0222	17.2145	17.1086	17.2393	13.6535	13.7549	14.2474	14.7939
CSK_MOUSE	Csk	Tyrosine-protein kinase CSK	16.607	16.6501	16.5732	16.5882	16.2021	16.276	16.1335	16.1865	16.3995	16.5179	16.4368	16.6251	16.1634	16.2086	16.3172	16.1967
CSK21_MOUSE	Csnk2a1	Casein kinase II subunit alpha	16.6157	16.6165	16.6921	16.5769	16.3675	16.5565	16.449	16.4818	16.3748	16.5055	16.6789	16.4799	16.3354	16.3769	16.3293	16.5686
CSK22_MOUSE	Csnk2a2	Casein kinase II subunit alpha'	15.486	15.6734	15.5834	15.8947	15.3808	15.4431	15.4478	15.4555	15.8239	15.668	15.5137	15.8612	15.7384	15.8607	15.2662	15.6466
CSK2B_MOUSE	Csnk2b	Casein kinase II subunit beta	18.0941	18.1673	17.9208	17.7833	17.8123	17.8016	17.7384	17.8519	17.8154	17.7247	17.8416	17.967	17.5875	17.6459	16.2733	17.7474
CSKP_MOUSE	Cask	Peripheral plasma membrane protein CASK	14.7016	14.8779	14.751	14.932	14.9217	15.0716	14.7024	14.7198	15.0252	14.8317	14.825	14.7738	14.9085	14.7784	14.8733	14.7473
CSN1_MOUSE	Gps1	COP9 signalosome complex subunit 1	16.8173	16.8649	16.6748	16.972	16.6023	16.8441	16.6004	16.865	16.741	16.8648	16.7044	16.7715	16.6678	16.8346	16.5965	16.8824
CSN2_MOUSE	Cops2	COP9 signalosome complex subunit 2	16.1972	16.2521	16.0788	16.2399	16.044	16.0852	16.1028	16.068	16.0596	16.0778	15.9619	16.2296	16.0346	16.027	15.9683	16.0262
CSN3_MOUSE	Cops3	COP9 signalosome complex subunit 3	16.6174	16.5056	16.8684	17.1051	16.3105	16.4479	16.2608	16.4591	16.6519	16.6455	16.33	16.6556	16.4815	16.3738	16.4522	16.4119
CSN4_MOUSE	Cops4	COP9 signalosome complex subunit 4	16.7603	16.7154	16.6114	16.7279	16.5922	16.8182	16.5582	16.6812	16.5724	16.8031	16.6082	16.723	16.5719	16.6993	16.6154	16.7387
CSN5_MOUSE	Cops5	COP9 signalosome complex subunit 5	17.4374	17.5166	17.3186	17.6293	17.406	17.4963	17.2663	17.3891	17.3281	17.5436	17.4284	17.6547	17.3041	17.2991	17.4846	17.565
CSN6_MOUSE	Cops6	COP9 signalosome complex subunit 6	17.1715	17.261	16.9677	17.1588	17.1086	17.138	16.9809	17.127	16.9859	17.0865	17.0049	17.196	16.9153	16.8916	16.8273	16.9936
CSN7A_MOUSE	Cops7a	COP9 signalosome complex subunit 7a	16.123	15.6956	15.6043	15.9052	15.6788	16.0033	15.5996	15.7978	15.6488	15.7602	15.5651	15.8035	15.4698	15.7656	15.6196	15.6992
CSN7B_MOUSE	Cops7b	COP9 signalosome complex subunit 7b	15.2451	14.6941	14.544	15.0232	14.3098	14.2137	14.5097	14.3601	13.9925	13.6491	NA	15.0641	NA	14.2653	14.5662	13.2441
CSN8_MOUSE	Cops8	COP9 signalosome complex subunit 8	18.1212	18.1325	18.1204	18.0672	18.1449	18.1468	18.0399	18.0363	18.0196	18.0772	18.0823	18.0489	17.979	17.9471	18.0849	18.018
CSRP1_MOUSE	Csrp1	Cysteine and glycine-rich protein 1	16.3852	16.1957	16.4348	15.9989	14.652	14.1358	14.14	13.7952	16.266	16.3805	16.6401	16.5249	14.2572	13.935	14.7317	14.452
CSRP2_MOUSE	Csrp2	Cysteine and glycine-rich protein 2	16.3512	16.4686	16.2605	16.4113	15.1235	15.0961	15.0528	15.155	16.153	16.3854	16.3616	16.7252	15.1449	14.9688	14.9864	15.3825
CSRP3_MOUSE	Csrp3	Cysteine and glycine-rich protein 3	16.2754	16.593	16.4425	16.2028	15.2671	15.5303	15.5105	15.669	16.6354	16.4876	16.4192	16.6152	15.5096	15.3869	15.1769	15.5467
CSTF1_MOUSE	Cstf1	Cleavage stimulation factor subunit 1	15.0436	15.8241	15.8911	16.0637	15.5431	15.4608	15.2768	NA	15.9188	15.526	15.8621	16.0968	NA	NA	NA	15.563
CSTF2_MOUSE	Cstf2	Cleavage stimulation factor subunit 2	15.4826	15.6196	15.5144	15.8291	15.1938	15.3844	15.1751	15.0951	15.4283	15.8015	15.7394	15.9974	15.4291	15.7639	15.2279	15.8026
CSTF3_MOUSE	Cstf3	Cleavage stimulation factor subunit 3	15.4221	15.817	15.3512	15.5148	15.0949	15.326	14.8322	15.2995	15.3156	15.535	15.6198	15.7028	15.0881	15.2847	15.3025	15.2502
CTBP1_MOUSE	Ctbp1	C-terminal-binding protein 1	17.6845	17.6198	17.7421	17.7963	17.3521	17.352	17.2172	17.3109	17.6641	17.7067	17.6998	17.8742	17.3143	17.3291	17.3693	17.3511
CTBP2_MOUSE	Ctbp2	Isoform 2 of C-terminal-binding protein 2	18.2054	17.9906	17.8759	17.8759	18.1676	18.1097	18.2166	18.7802	17.8954	18.0686	18.0363	17.9989	17.8759	18.3275	18.227	18.2952
CTCF_MOUSE	Ctcf	Transcriptional repressor CTCF	14.6074	14.8117	NA	14.3692	NA	NA	13.1733	12.8256	13.7718	NA	NA	14.5286	14.121	13.7588	NA	14.3208
CTDS1_MOUSE	Ctdsp1	Carboxy-terminal domain RNA polymerase II polypeptide A small phosphatase 1	16.9176	16.7495	16.6676	16.8804	16.8082	16.6503	16.4945	16.8213	16.3419	16.718	16.534	16.8736	16.7078	16.6692	16.9137	16.665
CTIF_MOUSE	Ctif	CBP80/20-dependent translation initiation factor	14.9934	14.8497	14.7313	14.7368	14.6965	14.8545	14.7771	14.7466	14.526	14.6596	14.6951	14.8012	15.0754	14.9342	13.0811	14.5197
CTL1_MOUSE	Slc44a1	Choline transporter-like protein 1	16.1894	16.3598	16.2139	16.1774	NA	15.5235	15.6244	15.2472	15.9219	15.6129	15.7391	16.1586	15.2472	15.5753	NA	NA
CTL2_MOUSE	Slc44a2	Choline transporter-like protein 2	16.0316	16.4341	15.9382	16.3118	15.1569	15.2899	15.25	15.6511	16.0625	16.2944	16.3517	16.6102	15.4356	15.4848	15.5175	15.0837
CTNA1_MOUSE	Ctnna1	Catenin alpha-1	18.0487	18.0788	17.9402	17.9218	17.8206	17.7645	17.7554	17.8202	17.8057	17.8028	17.8927	17.9455	17.6763	17.7007	17.6643	17.8121
CTNB1_MOUSE	Ctnnb1	Catenin beta-1	17.752	17.8492	17.6716	17.6703	17.4746	17.5195	17.5466	17.5919	17.5478	17.4989	17.6475	17.6628	17.4643	17.3755	17.4136	17.5898
CTND1_MOUSE	Ctnnd1	Catenin delta-1	17.4677	17.4819	17.4299	17.4616	17.1923	17.1468	17.1924	17.2849	17.4008	17.3075	17.3519	17.4274	17.1633	17.14	17.0928	17.3271
CTR2_MOUSE	Slc7a2	Cationic amino acid transporter 2	16.5592	16.4718	16.4322	16.5046	16.1599	16.6054	16.431	16.4301	16.9951	16.8676	16.9963	16.781	16.4718	16.6941	16.4906	16.452
CTR9_MOUSE	Ctr9	RNA polymerase-associated protein CTR9 homolog	15.8474	14.9444	15.6295	14.9367	15.4163	15.4154	15.5394	15.7736	15.5434	15.6165	15.9204	15.6098	15.3928	15.2364	15.1566	15.6001
CTRB1_MOUSE	Ctrb1	Chymotrypsinogen B	16.6809	15.505	15.2825	NA	NA	NA	18.2315	NA	NA	15.6947	NA	NA	NA	NA	NA	NA
CTU2_MOUSE	Ctu2	Cytoplasmic tRNA 2-thiolation protein 2	14.7126	14.5976	14.8975	14.8799	14.5867	14.5976	14.3251	14.5819	14.7833	14.7917	14.6261	15.0393	14.3903	14.3289	14.3002	14.8155
CUL1_MOUSE	Cul1	Cullin-1	16.9349	17.1123	16.8695	16.9656	16.6913	16.8817	16.7521	16.684	16.9679	17.0423	17.0232	17.0752	16.8259	16.8662	16.7858	16.7429
CUL2_MOUSE	Cul2	Cullin-2	16.262	16.2204	16.235	16.1112	16.5762	16.5629	16.4886	16.5989	16.0575	16.1358	16.0996	16.0805	16.6237	16.3065	16.3054	16.5025
CUL3_MOUSE	Cul3	Cullin-3	16.1824	16.2375	16.131	16.3559	16.1264	16.2324	16.2201	16.1674	16.2654	16.4189	16.2928	16.3347	16.1945	16.2872	16.1458	16.3932
CUL4A_MOUSE	Cul4a	Cullin-4A	16.2414	16.2388	16.2625	16.4612	16.1399	16.3586	16.1373	16.2608	16.3292	16.4194	16.3842	16.4168	16.3178	16.4083	16.1876	16.4339
CUL4B_MOUSE	Cul4b	Cullin-4B	15.6404	15.6807	15.5278	15.9427	15.6266	15.6396	15.4161	15.5691	15.4683	15.4916	15.5553	15.699	15.4636	15.6771	15.5291	15.525
CUL5_MOUSE	Cul5	Cullin-5	16.2176	16.3172	16.1	16.3188	16.1916	16.184	16.1665	16.2104	15.9823	16.0334	16.094	16.1911	16.0182	16.1568	16.2285	16.155
CUTA_MOUSE	Cuta	Protein CutA	15.6785	14.8102	15.7987	14.7629	14.409	15.6312	15.8155	14.9739	15.4409	15.3591	13.9605	14.7629	14.9162	14.8576	14.9966	14.6691
CUTC_MOUSE	Cutc	Copper homeostasis protein cutC homolog	15.8463	15.8957	15.6754	15.7922	15.9119	15.86	16.0912	16.3572	15.8522	15.6666	15.5673	15.9105	15.8795	15.7922	15.1599	16.3079
CWC15_MOUSE	Cwc15	Spliceosome-associated protein CWC15 homolog	16.8564	14.6365	16.4289	16.1384	16.251	16.5448	16.4327	NA	16.552	16.4765	16.1973	16.7548	16.4398	16.6759	16.4417	16.9162
CWC22_MOUSE	Cwc22	Pre-mRNA-splicing factor CWC22 homolog	13.9785	14.1063	13.7013	14.778	13.7437	13.5912	13.2132	14.0224	14.3307	14.4329	14.4171	14.3865	13.4881	12.953	13.5675	13.7076
CX6A1_MOUSE	Cox6a1	Cytochrome c oxidase subunit 6A1, mitochondrial	17.0023	16.7245	16.9336	16.9048	16.5404	17.0088	16.8319	17.0077	17.1086	16.7722	16.4515	16.9669	17.1688	16.7692	16.3032	17.0504
CX6B1_MOUSE	Cox6b1	Cytochrome c oxidase subunit 6B1	18.7498	18.2184	18.8401	17.9621	18.5626	18.9305	19.0454	18.7911	18.9746	18.507	17.9692	18.1478	18.8788	18.0769	17.8236	17.8326
CX7A2_MOUSE	Cox7a2	Cytochrome c oxidase subunit 7A2, mitochondrial	19.8428	19.0289	19.3132	18.8972	19.0419	19.8469	19.2273	19.8415	19.5985	19.7146	18.9331	19.6079	19.5627	19.7035	19.0675	19.6508
CXAR_MOUSE	Cxadr	Coxsackievirus and adenovirus receptor homolog	17.1397	17.1034	17.0346	16.9704	17.1574	17.2459	17.113	17.1611	16.855	17.2184	17.2692	17.0343	17.2325	17.1858	17.033	17.3538
CXB1_MOUSE	Gjb1	Gap junction beta-1 protein	15.5474	16.0492	15.9731	15.8815	15.8641	16.2298	16.5979	16.1905	16.4553	15.9082	15.432	15.9079	16.1922	15.956	16.0137	15.7492
CXB2_MOUSE	Gjb2	Gap junction beta-2 protein	16.9668	17.0389	17.3369	17.0413	16.8911	17.0232	17.3732	17.2727	17.3606	17.1765	16.9059	17.3206	17.5056	17.4486	17.27	17.4877
CXCL9_MOUSE	Cxcl9	C-X-C motif chemokine 9	16.6959	14.8157	16.0086	14.4485	NA	NA	NA	NA	15.037	14.8123	NA	14.6839	NA	NA	NA	NA
CY1_MOUSE	Cyc1	Cytochrome c1, heme protein, mitochondrial	18.3124	17.8638	18.1301	17.9954	18.3274	18.6215	18.397	18.472	18.0257	17.8552	17.8199	17.8157	18.374	18.3463	18.2159	18.2258
CY24A_MOUSE	Cyba	Cytochrome b-245 light chain	16.5909	16.8412	16.6687	16.4054	NA	NA	NA	NA	16.2693	16.6227	16.758	16.7979	NA	NA	NA	NA
CY24B_MOUSE	Cybb	Cytochrome b-245 heavy chain	16.9165	17.3531	16.8116	16.9211	16.4954	13.3406	14.0746	12.2701	16.648	16.9502	17.0138	17.1774	14.6929	12.5036	17.2657	12.1746
CY250_MOUSE	Cyp2c50	Cytochrome P450 2C50	19.2271	19.1796	18.8984	19.1371	19.0096	19.1967	19.667	19.8017	19.3906	19.0939	18.8316	18.9508	18.8675	19.0849	19.2801	19.1691
CYB_MOUSE	Mt-Cyb	Cytochrome b	18.6635	18.4127	18.1448	18.4407	18.7821	18.8866	18.9236	18.8258	18.516	18.1757	18.3063	18.3986	18.9415	18.9369	18.9189	18.4094
CYB5_MOUSE	Cyb5a	Cytochrome b5	21.7468	21.947	21.6659	21.7826	21.8198	21.874	21.9933	22.0746	21.9699	22.0702	21.6711	22.0301	21.8082	21.8036	21.8528	21.6003
CYB5B_MOUSE	Cyb5b	Cytochrome b5 type B	19.3406	19.1212	19.2705	19.0131	19.2176	19.6479	19.5499	19.2442	19.2089	18.9208	18.3335	18.7695	19.4302	18.6504	19.6585	18.3889
CYBC1_MOUSE	Cybc1	Cytochrome b-245 chaperone 1	18.0346	18.2011	17.7477	17.9389	16.1658	16.2043	16.2127	16.3727	17.7524	17.9295	17.8377	18.1818	16.2795	16.1273	15.9142	16.1612
CYBP_MOUSE	Cacybp	Calcyclin-binding protein	16.9928	16.3059	16.9853	16.7026	16.2657	16.3127	16.2108	16.256	16.2564	16.3318	16.2635	16.3704	16.4268	16.0849	16.2302	16.1106
CYC_MOUSE	Cycs	Cytochrome c, somatic	20.0477	19.8615	20.0253	20.0345	20.156	20.0392	20.3812	20.0897	20.1584	19.929	19.3741	19.9294	20.3241	19.2806	19.8459	19.192
CYFP1_MOUSE	Cyfip1	Cytoplasmic FMR1-interacting protein 1	16.905	17.1658	16.9087	17.0115	15.9091	15.9274	15.9352	16.0744	16.8679	16.9222	16.7684	17.0482	16.0131	16.0357	16.0514	16.1342
CYFP2_MOUSE	Cyfip2	Cytoplasmic FMR1-interacting protein 2	15.9808	16.3615	16.8892	16.9768	NA	15.9518	NA	14.7998	16.751	16.6447	16.3279	17.2321	15.1729	15.6675	NA	NA
CYGB_MOUSE	Cygb	Cytoglobin	15.8383	15.8025	15.81	15.6094	15.2579	16.5535	16.0342	15.5214	15.811	16.2534	15.8757	16.1683	15.5974	15.5974	16.1278	15.6589
CYH4_MOUSE	Cyth4	Cytohesin-4	15.2557	15.388	15.2948	15.2571	NA	NA	NA	NA	14.3811	15.4192	15.1582	15.5431	NA	NA	NA	NA
CYRIA_MOUSE	Cyria	CYFIP-related Rac1 interactor A	17.0377	17.1761	17.3474	17.2617	NA	12.8978	13.4731	12.1038	17.0538	17.3214	17.0446	17.3997	14.4771	13.8856	13.8001	13.6647
CYRIB_MOUSE	Cyrib	CYFIP-related Rac1 interactor B	17.0081	17.2023	17.4598	17.3021	14.0973	14.0889	14.0416	14.6782	16.9887	17.1868	16.7854	17.1892	14.5722	14.6416	14.5277	14.6966
CYTB_MOUSE	Cstb	Cystatin-B	19.0986	19.6196	19.3298	19.303	18.2828	18.0736	18.2163	18.1897	19.3415	19.4299	18.9856	19.6185	18.2276	18.0189	18.2948	18.0787
CYTC_MOUSE	Cst3	Cystatin-C	16.9652	16.9418	17.0848	16.5574	14.5571	15.5161	14.9255	15.1165	16.6651	16.9823	16.6455	16.8565	15.307	14.6384	14.6175	15.4881
CZIB_MOUSE	Czib	CXXC motif containing zinc binding protein	17.6896	17.5387	17.5518	17.6491	17.6649	17.5837	17.7313	17.715	17.5933	17.5797	17.2594	17.6326	17.4219	17.5614	17.3374	17.6103
D19L1_MOUSE	Dpy19l1	Probable C-mannosyltransferase DPY19L1	15.7552	15.9227	15.7062	16.1718	15.7446	15.938	15.6817	15.8342	15.7499	15.789	15.5863	15.8015	15.8552	15.8553	15.7385	15.9161
D2HDH_MOUSE	D2hgdh	D-2-hydroxyglutarate dehydrogenase, mitochondrial	14.9949	14.3495	15.0761	14.7241	14.5554	14.5778	15.14	14.794	14.9374	NA	13.9936	NA	15.2833	15.2254	14.7844	14.2245
D39U1_MOUSE	Sdr39u1	Epimerase family protein SDR39U1	15.5661	15.8541	15.346	15.8429	15.1626	15.4821	15.3714	15.2837	16.1575	15.9708	15.4599	15.5728	15.5503	15.241	15.0005	15.345
D3YTL5_MOUSE;Q99LB4_MOUSE	Capg	Macrophage-capping protein (Fragment)	16.7434	17.0721	17.5438	16.7279	15.2116	14.0098	NA	13.9094	16.3997	16.9215	16.5949	16.9009	14.4065	NA	14.3745	14.6819
D3YU39_MOUSE	Chpt1	Cholinephosphotransferase 1	12.4819	12.6844	10.4154	9.93518	9.79468	10.3539	9.27202	9.73907	10.4501	10.1167	9.33541	9.25963	10.2369	9.56295	NA	9.45697
D3YUP5_MOUSE	Exoc3l2	Exocyst complex component 3-like 2	NA	NA	NA	15.8338	NA	NA	NA	NA	15.9481	15.8084	NA	15.6789	NA	NA	NA	NA
D3YUP6_MOUSE	Ugt2b36	UDP glucuronosyltransferase 2 family, polypeptide B36 (Fragment)	14.8156	15.0874	14.9062	15.1047	14.7063	14.6707	14.5111	NA	15.1274	15.2358	15.163	15.0034	15.0941	14.8694	14.7038	14.7373
D3YUT6_MOUSE;Q91V77_MOUSE	S100a1	Protein S100-A1	NA	NA	16.0209	NA	NA	NA	14.6815	NA	16.6329	14.5449	NA	NA	14.6701	13.5957	NA	NA
D3YW09_MOUSE;G3UVU2_MOUSE	Sf3a2	Splicing factor 3A subunit 2	14.7287	13.4783	14.7637	13.38	14.8361	15.1387	15.1968	14.8965	14.6785	15.7388	15.6263	14.3273	15.0208	14.6954	15.4393	14.7007
D3YW95_MOUSE;E9Q5M7_MOUSE;E9QNL8_MOUSE	Itgal	Integrin alpha-L	16.8795	16.6291	16.6495	16.5016	NA	NA	NA	NA	16.2364	16.145	16.359	16.6477	NA	NA	NA	NA
D3YWH1_MOUSE;Q6NZD2_MOUSE	Snx1	Sorting nexin-1 (Fragment)	14.5939	12.7555	14.3618	13.6345	14.3707	14.248	14.2916	14.1692	14.0806	14.713	14.9442	14.2874	14.2675	14.6444	14.4499	14.8059
D3YWT1_MOUSE;D3Z3N4_MOUSE	Hnrnph3	Heterogeneous nuclear ribonucleoprotein H3	15.1575	14.9476	14.7526	14.7442	14.4184	14.2382	14.4583	14.6673	13.8637	14.2776	14.3804	15.2509	14.0933	14.0022	14.2622	14.8958
D3YWX2_MOUSE;F6YTL8_MOUSE	Ylpm1	YLP motif-containing protein 1	14.4289	14.9953	15.0287	14.2795	13.4104	14.182	14.5698	14.6917	14.647	14.4829	14.3843	14.6921	14.5922	14.5273	14.8357	14.6465
D3YXF5_MOUSE	C7	Complement component 7	16.2447	15.2872	16.0722	16.116	16.0936	16.1412	16.5011	16.6593	15.2631	16.0561	15.0393	16.1639	15.637	16.3956	16.2926	15.777
D3YYM6_MOUSE;D3Z1S8_MOUSE;Q91V55_MOUSE	Rps5	40S ribosomal protein S5 (Fragment)	19.7418	19.7128	20.9768	20.9049	19.8751	19.9144	19.7511	19.8093	20.3419	20.2036	20.4187	20.5588	20.874	20.6732	17.9564	20.4809
D3YYU4_MOUSE;D3Z3L3_MOUSE;E9PV98_MOUSE	Trim12c;Trim5	Tripartite motif-containing 5	17.5271	16.7239	17.1672	16.9106	15.4155	15.571	15.8024	15.7029	16.2465	16.2366	16.3016	16.7795	15.638	15.79	15.3716	15.1887
D3YZZ5_MOUSE;E9Q7G1_MOUSE	Tmed7	Transmembrane p24-trafficking protein 7	18.1638	18.4714	18.0735	18.1549	17.8887	17.8764	17.8707	17.889	18.1203	18.2984	18.2647	18.3288	17.9655	17.8652	17.7802	17.9056
D3Z0M9_MOUSE	Ddx23	RNA helicase	16.0785	16.3053	16.0314	16.3852	16.0362	15.9971	15.6942	16.0011	16.0038	16.1716	16.3217	16.3957	16.0818	16.1884	15.9225	16.1022
D3Z0Y2_MOUSE;Q6GT24_MOUSE	Prdx6	Peroxiredoxin-6	20.5445	19.7673	20.6525	20.4965	20.5469	20.8607	20.8545	20.9294	20.4603	20.639	20.2551	20.459	20.4475	20.5929	20.976	20.8487
D3Z286_MOUSE	Tmppe	Transmembrane protein with metallophosphoesterase domain	14.1617	14.3392	15.2474	15.9274	NA	NA	NA	NA	14.1716	15.5874	14.5459	15.453	14.42	13.7982	NA	13.5065
D3Z2C4_MOUSE	Pklr	Pyruvate kinase (Fragment)	17.121	16.7484	17.1031	17.3654	18.0422	17.9212	17.8541	18.1412	16.3401	17.7939	17.5376	17.1156	18.7803	19.2091	18.3156	19.5526
D3Z2R9_MOUSE	Fah	Fumarylacetoacetase (Fragment)	17.5727	17.7075	17.227	17.7157	17.5223	17.694	17.5379	17.7978	17.0065	17.8465	17.6989	17.7764	17.4387	17.9972	17.881	18.2615
D3Z510_MOUSE	Aldoa	Fructose-bisphosphate aldolase (Fragment)	17.199	16.8367	16.6244	16.8699	17.545	17.3885	17.2845	17.3711	16.5782	17.1948	17.7452	17.015	17.3366	17.5698	16.5342	17.916
D3Z5G7_MOUSE	Ces1b	Carboxylic ester hydrolase	14.8332	15.3949	15.3257	15.9239	13.4267	13.6011	13.6617	13.7866	15.0674	15.2981	14.4882	15.1403	14.3933	14.3634	13.8567	13.2445
D3Z5I1_MOUSE	Zc3hav1	Zinc finger CCCH-type antiviral protein 1	15.9747	16.0837	15.9116	15.9853	15.0609	15.3465	15.3162	15.4861	15.9333	15.7068	15.6015	15.7709	15.2784	14.7581	13.9097	14.7158
D3Z6F5_MOUSE	Atp5a1	ATP synthase subunit alpha	16.732	NA	17.0407	16.164	17.0884	17.3317	17.4744	17.404	16.8127	16.8347	17.1808	16.3763	17.3835	17.6105	18.0894	17.4273
D3Z6G3_MOUSE	Mapre3	Microtubule-associated protein RP/EB family member 3	15.2795	14.8813	15.3729	14.811	14.7201	14.8424	14.598	14.4316	14.8125	15.024	15.1404	15.0508	14.7564	14.8203	14.5671	15.0561
D3Z7X0_MOUSE	Acad12	Acyl-Coenzyme A dehydrogenase family, member 12	15.1099	14.7012	14.0167	15.2315	14.6912	14.8261	14.4091	15.395	13.5081	15.0898	16.0062	15.2465	13.8346	15.2962	14.8586	15.8139
D42E1_MOUSE	Sdr42e1	Short-chain dehydrogenase/reductase family 42E member 1	14.9041	15.7909	15.5704	16.1538	16.1045	16.2339	16.0536	16.5791	16.0287	15.9986	15.9853	15.9926	16.1738	16.1846	16.337	15.9016
D4AFX7_MOUSE;G3X922_MOUSE	Dnajc13	DnaJ heat shock protein family (Hsp40) member C13	15.952	16.3245	16.29	16.4459	15.3511	15.4037	15.5013	15.6142	16.1932	16.3571	16.321	16.5343	15.6492	15.5336	15.39	15.5181
D6RCX4_MOUSE	Prima1	Proline-rich membrane anchor 1	16.0972	16.3079	16.132	16.3706	16.2595	16.2039	16.4412	16.4299	16.3025	16.8847	16.2039	16.3826	16.3313	16.6529	16.4095	16.2935
D6REH1_MOUSE;Q5D073_MOUSE	Pxmp2	Peroxisomal membrane protein 2	20.2476	19.9468	19.7786	20.1205	19.4153	20.1869	19.5167	19.9582	20.3136	20.4443	19.668	19.9404	19.5191	20.058	19.8736	19.9318
D6RH62_MOUSE;E9QQ38_MOUSE;F8WHP5_MOUSE;F8WIJ5_MOUSE	Ddhd1	Phospholipase DDHD1	15.354	15.4833	15.2895	15.4035	14.1632	14.7337	14.7423	NA	15.0294	15.4084	15.6885	15.492	NA	NA	NA	13.5479
DAA10_MOUSE	Dnaaf10	Dynein axonemal assembly factor 10	16.2518	16.5484	16.1827	16.2255	16.3959	16.4705	16.393	16.3777	16.1788	16.19	16.234	16.2858	16.2043	16.4447	16.595	16.1788
DAAF1_MOUSE	Dnaaf1	Dynein axonemal assembly factor 1	16.8562	16.6767	16.7525	16.7973	16.3369	17.0429	16.8749	17.1273	16.4759	17.0736	16.1148	16.8341	16.5631	17.2109	16.7406	16.703
DAAM1_MOUSE	Daam1	Disheveled-associated activator of morphogenesis 1	15.3036	NA	NA	15.1436	15.3426	15.2026	15.2026	15.4742	15.247	15.0513	15.4967	NA	15.1408	NA	15.6514	15.2714
DAB2_MOUSE	Dab2	Disabled homolog 2	17.0221	16.8154	16.6916	16.7151	16.9503	16.8241	16.714	17.0837	16.7062	16.6805	16.6001	16.7267	16.8924	16.7509	16.9813	16.8926
DAD1_MOUSE	Dad1	Dolichyl-diphosphooligosaccharide--protein glycosyltransferase subunit DAD1	19.6602	19.5737	19.5301	19.3665	19.2767	19.8434	19.6386	19.2064	19.4448	19.4616	19.0646	19.2446	19.4068	19.3661	19.5542	19.1736
DAG1_MOUSE	Dag1	Dystroglycan 1	17.2087	16.8075	17.2629	16.5568	16.8108	16.9509	17.2125	16.8282	17.0179	16.7107	16.6817	16.8194	16.7238	16.7443	16.9214	16.4964
DAZP1_MOUSE	Dazap1	DAZ-associated protein 1	16.9067	17.1064	17.1477	17.1617	16.9815	16.8255	16.7986	16.8604	17.0492	16.9233	16.9087	17.0838	16.9474	16.8353	16.4567	16.7933
DBLOH_MOUSE	Diablo	Diablo homolog, mitochondrial	15.2188	15.245	15.0448	15.281	14.7324	15.3135	14.6969	15.1882	15.6173	15.4294	15.283	15.4254	14.7381	15.0448	14.3788	15.3105
DBNL_MOUSE	Dbnl	Drebrin-like protein	18.4603	18.402	18.5627	18.4488	17.4953	17.4319	17.4153	17.3723	18.3236	18.4832	18.4329	18.6975	17.372	17.3836	17.5199	17.7202
DBR1_MOUSE	Dbr1	Lariat debranching enzyme	13.5996	14.9093	13.1034	14.1963	11.2333	NA	13.4174	13.7721	14.2559	NA	13.3577	14.2635	NA	13.1029	NA	13.1034
DC1I2_MOUSE	Dync1i2	Cytoplasmic dynein 1 intermediate chain 2	17.004	16.6112	16.8209	16.704	16.7402	16.6413	16.5777	16.6581	16.761	16.7652	16.8332	16.6747	16.5159	16.6824	16.6926	16.6775
DC1L1_MOUSE	Dync1li1	Cytoplasmic dynein 1 light intermediate chain 1	16.0847	16.0794	15.9994	16.0101	15.9279	15.9253	15.7925	15.728	15.9993	16.1438	16.1621	16.0669	15.8703	15.8729	15.7435	15.9944
DC1L2_MOUSE	Dync1li2	Cytoplasmic dynein 1 light intermediate chain 2	16.5883	16.6748	16.485	16.4666	16.3141	16.4692	16.1493	16.3189	16.1746	16.5974	16.6322	16.6066	16.1002	16.2568	16.1772	16.5223
DCA10_MOUSE	Dcaf10	DDB1- and CUL4-associated factor 10	13.0679	7.71988	13.4228	12.8394	NA	12.5039	NA	12.266	NA	12.4531	NA	13.3255	NA	12.3296	NA	8.25499
DCA11_MOUSE	Dcaf11	DDB1- and CUL4-associated factor 11	17.0205	16.8614	16.8656	16.837	17.1137	17.1193	17.1041	17.0967	16.8969	16.9144	16.9496	16.646	16.8226	16.8815	17.1049	17.1954
DCAF8_MOUSE	Dcaf8	DDB1- and CUL4-associated factor 8	16.0622	16.4336	16.1782	16.1588	16.0958	16.0561	16.0878	16.0193	16.0955	16.1542	16.0711	16.1312	15.9626	15.881	15.8867	15.9056
DCAKD_MOUSE	Dcakd	Dephospho-CoA kinase domain-containing protein	16.1983	16.1637	15.984	16.1223	16.2207	16.1665	16.0438	15.8542	15.841	16.0164	16.5005	16.06	16.2884	16.166	15.9746	16.0102
DCMC_MOUSE	Mlycd	Malonyl-CoA decarboxylase, mitochondrial	17.748	17.6554	17.5608	17.6719	17.8373	17.8862	18.0132	18.0173	17.5977	17.5058	17.8309	17.6261	17.9218	17.9047	17.5564	17.8585
DCNL1_MOUSE	Dcun1d1	DCN1-like protein 1	16.661	16.5271	16.6024	16.4685	16.5829	16.6219	16.5464	16.5994	16.5547	16.6285	16.7131	16.7526	16.6644	16.6347	16.5906	16.5649
DCPS_MOUSE	Dcps	m7GpppX diphosphatase	17.9556	18.0399	18.0872	18.3087	17.635	17.627	17.7126	17.7778	18.102	17.9482	17.8593	18.3727	17.7952	17.7725	17.7274	17.7613
DCTN1_MOUSE	Dctn1	Dynactin subunit 1	15.9621	15.9676	15.9371	16.0006	15.3838	15.3822	15.393	15.4127	15.8142	15.8578	15.7515	15.9488	15.2433	15.3025	15.1618	15.4176
DCTN2_MOUSE	Dctn2	Dynactin subunit 2	17.2759	17.2277	17.2947	17.4053	16.9772	16.8158	16.9259	16.9447	17.1301	17.2829	16.9574	17.4272	16.8121	16.9017	16.8949	17.0126
DCTN3_MOUSE	Dctn3	Dynactin subunit 3	15.753	15.2491	14.9024	15.3298	15.3656	15.28	14.5323	14.7424	15.9468	15.3835	15.0688	15.2982	14.7424	15.4627	15.3593	15.354
DCTN4_MOUSE	Dctn4	Dynactin subunit 4	15.9965	16.0987	15.9374	16.0635	15.7688	15.7789	15.739	15.7458	15.8063	15.8513	15.958	15.8559	15.6357	15.5919	15.782	15.9553
DCTN5_MOUSE	Dctn5	Dynactin subunit 5	17.8404	16.0237	17.624	17.5201	17.5565	17.1913	17.2644	17.2887	17.4491	17.4814	17.6761	17.6015	17.1553	17.1479	17.4701	17.3392
DCTP1_MOUSE	Dctpp1	dCTP pyrophosphatase 1	15.175	13.7616	14.5119	14.5902	15.4453	16.1289	15.6958	15.467	14.3145	14.6175	14.4783	14.8577	15.1229	15.9305	14.882	16.1649
DCUP_MOUSE	Urod	Uroporphyrinogen decarboxylase	17.8147	18.029	17.7914	17.9363	18.2237	18.2712	18.1095	18.1818	17.7326	17.8222	17.7993	17.8483	18.1249	18.1049	17.9659	17.8759
DCXR_MOUSE	Dcxr	L-xylulose reductase	17.4519	17.2592	17.3181	17.4277	17.728	18.0213	17.8986	18.0678	17.7012	17.5237	17.2518	17.3484	17.7547	17.839	17.7646	17.9656
DD19A_MOUSE	Ddx19a	ATP-dependent RNA helicase DDX19A	17.2719	17.5155	17.1583	17.2656	17.3213	17.2025	17.0789	17.1618	17.1574	17.185	17.3016	17.2751	17.0658	17.0623	17.277	17.2934
DDAH1_MOUSE	Ddah1	N(G),N(G)-dimethylarginine dimethylaminohydrolase 1	16.9754	16.7718	17.3506	17.4156	17.8994	17.9031	17.9816	17.4243	17.8078	17.1406	17.5959	17.6591	18.1391	18.0596	18.112	18.1618
DDAH2_MOUSE	Ddah2	N(G),N(G)-dimethylarginine dimethylaminohydrolase 2	17.2508	17.2221	17.1138	17.3023	17.3571	17.1138	17.2321	17.2138	17.1327	17.1489	17.1138	17.3967	17.1124	17.1346	17.3233	17.3411
DDB1_MOUSE	Ddb1	DNA damage-binding protein 1	17.2221	17.4891	17.1878	17.2397	17.1259	17.1421	17.1369	17.2459	17.2117	17.2969	17.18	17.1955	17.0723	17.0343	17.1631	17.0697
DDC_MOUSE	Ddc	Aromatic-L-amino-acid decarboxylase	16.8687	16.3128	16.789	16.6747	17.9024	17.9665	17.6206	17.6406	16.642	16.4548	16.5576	16.3775	17.753	17.6797	17.6761	17.8955
DDHD2_MOUSE	Ddhd2	Phospholipase DDHD2	14.9356	14.83	15.1524	15.0745	15.0655	15.2915	15.5565	15.2812	14.9026	14.9672	14.9566	14.9337	15.4044	15.8089	20.1296	15.8694
DDI2_MOUSE	Ddi2	Protein DDI1 homolog 2	18.4646	18.622	18.5588	18.7079	18.6466	18.5247	18.6212	18.7132	18.5754	18.5619	18.4651	18.6434	18.5083	18.6597	18.622	18.8152
DDRGK_MOUSE	Ddrgk1	DDRGK domain-containing protein 1	17.1783	16.7941	16.9366	16.9987	16.6972	17.4781	16.9052	17.3138	16.8635	16.8459	16.5981	17.1992	17.0451	17.124	16.863	17.3234
DDX1_MOUSE	Ddx1	ATP-dependent RNA helicase DDX1	17.7345	17.8634	17.8591	17.8216	17.6835	17.626	17.6277	17.6356	17.7505	17.6831	17.7703	17.7991	17.6954	17.6582	17.4895	17.6822
DDX17_MOUSE	Ddx17	Probable ATP-dependent RNA helicase DDX17	17.3535	17.4084	17.4123	17.255	17.2164	17.0795	17.0026	17.1591	17.1921	17.3062	17.3392	17.4637	17.0372	17.0448	16.9743	17.0953
DDX18_MOUSE	Ddx18	ATP-dependent RNA helicase DDX18	14.2027	14.7286	15.8351	16.693	13.615	12.4606	12.9092	15.0816	16.0146	15.8729	14.7982	15.7939	15.7787	14.8968	14.2547	14.3919
DDX20_MOUSE	Ddx20	Probable ATP-dependent RNA helicase DDX20	12.6177	12.9909	NA	12.2096	12.3412	12.8162	12.4823	12.6975	12.3584	12.2096	NA	12.2096	NA	NA	NA	12.7319
DDX21_MOUSE	Ddx21	Nucleolar RNA helicase 2	16.2026	16.4821	16.1202	16.1555	15.9945	16.0388	15.8889	15.9853	15.9802	16.1801	16.0933	16.1847	16.079	15.9578	15.9159	16.2284
DDX3X_MOUSE	Ddx3x	ATP-dependent RNA helicase DDX3X	17.7352	17.8292	17.7571	17.7272	17.8378	17.8179	17.731	17.7734	17.7206	17.765	17.7958	17.833	17.8749	17.7338	17.7359	18.0151
DDX3Y_MOUSE	Ddx3y	ATP-dependent RNA helicase DDX3Y	15.6191	15.7207	15.6941	15.5234	15.651	15.6982	15.5653	15.6917	15.7295	15.6461	16.0103	15.7041	15.7879	15.7749	15.7172	15.7898
DDX41_MOUSE	Ddx41	Probable ATP-dependent RNA helicase DDX41	16.6356	16.7438	16.706	16.5773	16.3191	16.4438	16.3674	16.4819	16.3733	16.7774	16.5921	16.6986	16.3729	16.5059	16.4591	16.4739
DDX42_MOUSE	Ddx42	ATP-dependent RNA helicase DDX42	15.0728	15.2493	15.4123	15.2859	14.5799	14.5814	14.5814	14.658	15.1344	15.0892	14.8677	15.3542	14.8305	14.7151	14.4913	14.6814
DDX46_MOUSE	Ddx46	Probable ATP-dependent RNA helicase DDX46	16.2378	16.5473	16.1768	16.2098	16.0467	16.1119	16.0343	16.0907	16.0396	16.0993	16.1349	16.2426	16.0872	15.8428	15.8606	16.1374
DDX47_MOUSE	Ddx47	Probable ATP-dependent RNA helicase DDX47	14.5689	14.8037	14.7962	14.9699	12.6747	14.7652	14.0444	14.6411	NA	14.2936	13.5082	14.6385	NA	NA	NA	NA
DDX5_MOUSE	Ddx5	Probable ATP-dependent RNA helicase DDX5	17.7013	18.0281	17.7807	17.7337	17.5673	17.5411	17.5101	17.568	17.6694	17.7043	17.7766	17.8901	17.5069	17.4646	17.4379	17.5267
DDX50_MOUSE	Ddx50	ATP-dependent RNA helicase DDX50	16.1609	NA	15.979	NA	16.2043	15.9282	16.4742	15.9849	15.7331	16.0306	NA	NA	16.0602	16.0496	15.7871	16.0259
DDX54_MOUSE	Ddx54	ATP-dependent RNA helicase DDX54	14.3745	12.3745	14.2721	14.1749	14.1035	13.5233	13.836	13.8157	14.0756	13.839	14.0998	14.5382	14.3234	13.8861	13.7957	14.1664
DDX56_MOUSE	Ddx56	Probable ATP-dependent RNA helicase DDX56	14.937	15.3763	15.5217	15.1889	15.3	15.3588	15.1504	15.2339	15.355	15.3551	15.266	15.591	15.2195	NA	NA	15.4699
DDX58_MOUSE	Ddx58	Antiviral innate immune response receptor RIG-I	17.1959	17.2543	17.2605	17.2075	15.9102	15.9023	15.9797	16.1303	16.9851	16.9892	17.0448	17.1669	16.0286	16.0117	15.8373	16.0304
DDX6_MOUSE	Ddx6	Probable ATP-dependent RNA helicase DDX6	16.496	16.7913	16.306	16.4859	16.5047	16.5599	16.5208	16.5771	16.3826	16.4863	16.5228	16.5129	16.5322	16.4506	16.4784	16.5028
DECR_MOUSE	Decr1	2,4-dienoyl-CoA reductase [(3E)-enoyl-CoA-producing], mitochondrial	18.5623	18.5183	18.7191	18.7001	18.7888	18.8921	19.0105	18.9095	18.7628	18.5091	18.6067	18.4732	19.0971	18.9195	19.0108	18.83
DECR2_MOUSE	Decr2	Peroxisomal 2,4-dienoyl-CoA reductase [(3E)-enoyl-CoA-producing]	18.1294	18.2037	18.1175	18.1301	18.1301	18.1329	18.2303	18.209	18.2805	18.1478	18.2312	17.9286	18.1619	18.0384	18.3374	17.8907
DEK_MOUSE	Dek	Protein DEK	17.6505	17.6777	17.654	17.3127	17.4624	17.3958	17.4124	17.4801	17.3971	17.5108	17.3782	17.649	17.3093	17.299	17.4131	17.3668
DEN10_MOUSE	Dennd10	DENN domain-containing protein 10	15.8439	16.1769	16.0123	16.0502	15.6388	15.4917	15.4699	15.4739	15.7594	15.9754	16.2309	16.0211	15.5946	15.4962	15.4962	15.7642
DEN1B_MOUSE	Dennd1b	DENN domain-containing protein 1B	15.4441	14.2966	15.4224	15.3232	13.8044	14.2205	14.5969	13.9081	15.2451	14.4978	14.8119	14.9802	14.1736	14.0362	14.2494	13.8693
DEN4C_MOUSE	Dennd4c	DENN domain-containing protein 4C	16.1972	16.3712	16.1805	16.2578	15.9237	15.8205	15.8735	15.8868	16.2028	16.0482	16.153	16.3098	16.1324	16.0155	15.855	16.0439
DEN5B_MOUSE	Dennd5b	DENN domain-containing protein 5B	15.8386	15.9395	15.8572	15.9217	15.6239	15.7619	15.7593	15.8372	16.0307	15.8386	15.9317	15.9627	15.8172	15.8421	15.5473	15.8118
DEN6A_MOUSE	Dennd6a	Protein DENND6A	NA	16.5339	15.8227	15.2508	NA	16.2017	NA	NA	16.1898	16.2795	15.3606	NA	NA	15.9628	NA	NA
DENR_MOUSE	Denr	Density-regulated protein	17.3504	17.2576	17.2488	17.162	17.2331	17.4222	17.2063	17.2405	17.4557	17.2552	17.201	17.4134	17.4215	17.2057	17.6044	17.3829
DEOC_MOUSE	Dera	Deoxyribose-phosphate aldolase	17.5984	16.2496	17.5655	17.3	16.3084	17.8351	17.7329	17.9077	17.8435	17.7145	17.5121	17.6323	17.8409	17.7957	17.7145	17.7407
DERL1_MOUSE	Derl1	Derlin-1	18.3307	18.0221	18.0821	18.1395	18.0253	18.2535	17.9297	18.0039	17.9283	18.1894	18.1109	18.0783	18.0325	18.253	18.204	18.0873
DERL2_MOUSE	Derl2	Derlin-2	18.2847	17.9953	17.8853	18.0319	18.3173	18.4752	18.156	18.4112	18.038	18.0175	17.7775	17.9039	18.2389	18.3149	18.3401	18.2152
DERM_MOUSE	Dpt	Dermatopontin	NA	NA	NA	NA	NA	NA	NA	NA	NA	NA	16.0605	16.1773	15.6562	15.9534	NA	17.2019
DESM_MOUSE	Des	Desmin	18.3109	17.7747	17.6291	17.6525	17.193	16.6633	16.6712	16.7903	17.5734	17.7143	17.6627	17.9921	16.7949	16.7723	16.7904	17.2093
DESP_MOUSE	Dsp	Desmoplakin	16.0396	16.0425	15.9311	15.9754	15.9337	15.9099	15.9095	15.9423	16.2462	16.0687	16.2459	16.0007	16.24	16.0885	16.0921	15.9927
DEST_MOUSE	Dstn	Destrin	18.4795	18.4946	18.4615	18.5626	18.5649	18.2897	18.3876	18.4342	18.6427	18.6228	18.6308	18.6502	18.4928	18.3034	18.2824	18.409
DGAT1_MOUSE	Dgat1	Diacylglycerol O-acyltransferase 1	15.435	15.4792	15.457	15.5166	15.409	15.5984	15.4895	15.651	15.7538	15.7306	15.4917	15.7573	15.6989	16.0496	15.4834	15.9064
DGAT2_MOUSE	Dgat2	Diacylglycerol O-acyltransferase 2	14.3844	14.0751	14.4724	14.1319	NA	13.732	13.9379	13.9565	13.9998	14.554	14.4379	14.6151	NA	13.2575	13.2575	14.0023
DGKZ_MOUSE	Dgkz	Diacylglycerol kinase zeta	15.426	15.6839	15.0737	15.5265	14.8561	14.6563	13.5891	14.6019	14.8937	15.0672	15.2657	15.5306	14.2235	14.4354	NA	14.6441
DGLB_MOUSE	Daglb	Diacylglycerol lipase-beta	15.056	15.4536	15.1973	15.7019	15.1731	15.1564	15.0622	15.0671	14.9804	15.3781	15.4858	15.4406	15.395	15.1375	14.0978	15.1744
DGUOK_MOUSE	Dguok	Deoxyguanosine kinase, mitochondrial	16.5343	16.5895	16.6976	17.2555	16.3662	16.4104	16.3402	16.5876	16.8783	17.0095	16.1557	16.5833	16.5296	17.0668	16.6025	15.2073
DHB11_MOUSE	Hsd17b11	Estradiol 17-beta-dehydrogenase 11	17.7636	18.0496	18.0439	18.2966	18.2141	18.2275	18.4792	18.3377	18.3413	18.1099	18.3231	18.2119	18.5211	18.4446	18.4048	17.9345
DHB12_MOUSE	Hsd17b12	Very-long-chain 3-oxoacyl-CoA reductase	18.7199	18.7858	18.7457	18.7562	18.7393	18.8684	18.559	18.6837	18.431	18.4893	18.6429	18.4335	18.7775	18.5797	18.4636	18.3573
DHB13_MOUSE	Hsd17b13	Isoform 2 of 17-beta-hydroxysteroid dehydrogenase 13	18.9978	19.2026	18.9075	19.2122	19.3351	19.3095	19.1744	19.0807	19.651	18.9999	19.3829	19.0814	19.6091	19.511	19.3539	18.8332
DHB2_MOUSE	Hsd17b2	Estradiol 17-beta-dehydrogenase 2	19.1935	18.6283	18.8187	18.8456	19.4041	19.4639	19.5321	19.5892	18.5608	18.5561	18.5899	18.477	19.174	19.4183	19.0787	19.5384
DHB4_MOUSE	Hsd17b4	Peroxisomal multifunctional enzyme type 2	19.0997	19.1227	18.9764	19.1458	19.411	19.4387	19.4296	19.3509	19.0347	19.0166	19.0159	18.7577	19.3653	19.2119	19.347	19.0908
DHB5_MOUSE	Akr1c6	Estradiol 17 beta-dehydrogenase 5	20.3866	20.436	20.1703	20.2887	20.6827	20.7601	20.6812	20.9367	20.1674	20.3584	20.1679	20.1342	20.3887	20.4503	20.603	20.7823
DHB7_MOUSE	Hsd17b7	3-keto-steroid reductase/17-beta-hydroxysteroid dehydrogenase 7	17.4449	17.7808	17.2637	17.5189	17.4062	17.3925	17.541	17.7164	17.6093	17.4646	17.6396	17.3549	17.4205	17.5247	17.5847	17.6208
DHB8_MOUSE	Hsd17b8	(3R)-3-hydroxyacyl-CoA dehydrogenase	18.2036	18.2986	18.1657	18.2172	18.316	18.2327	18.4607	18.4318	18.426	18.1414	18.2128	18.1816	18.2988	18.229	18.3197	18.454
DHC24_MOUSE	Dhcr24	Delta(24)-sterol reductase	17.2837	17.1438	16.945	16.7809	16.2444	16.3287	16.4524	16.3925	16.5833	16.7066	16.7562	16.7335	16.3198	16.4029	16.5743	16.4586
DHCR7_MOUSE	Dhcr7	7-dehydrocholesterol reductase	19.2247	19.6005	18.9657	19.2081	18.8599	18.8052	18.9091	19.0983	19.1122	19.156	19.3817	19.1078	18.8817	18.946	18.6145	18.9843
DHDH_MOUSE	Dhdh	Trans-1,2-dihydrobenzene-1,2-diol dehydrogenase	18.3061	18.1754	18.244	18.243	18.7008	18.6633	18.7868	18.7968	18.208	18.0983	18.1081	18.2445	18.5279	18.5441	18.8125	18.6999
DHE3_MOUSE	Glud1	Glutamate dehydrogenase 1, mitochondrial	21.2531	21.2536	21.1467	21.1263	21.4572	21.4234	21.4978	21.4911	21.0812	20.9861	21.0279	20.8762	21.3866	21.2922	21.4033	21.4251
DHI1_MOUSE	Hsd11b1	Corticosteroid 11-beta-dehydrogenase isozyme 1	17.7436	18.0139	17.9034	18.1369	17.7543	17.9712	17.8006	17.7811	18.2832	18.2726	18.1719	18.1495	17.9863	17.998	18.0358	17.3989
DHPR_MOUSE	Qdpr	Dihydropteridine reductase	19.6932	19.5085	19.5724	19.4592	20.1705	20.1973	20.354	20.2999	19.5135	19.386	19.4334	19.341	20.1018	20.0831	20.2646	20.1706
DHR11_MOUSE	Dhrs11	Dehydrogenase/reductase SDR family member 11	16.58	16.7232	16.6143	16.7158	16.6329	16.7531	16.5717	16.6277	16.7086	16.7241	16.713	16.6552	16.6582	16.725	16.6789	16.6073
DHR13_MOUSE	Dhrs13	Dehydrogenase/reductase SDR family member 13	15.3732	15.5417	15.1468	15.2088	15.3501	15.3058	15.0222	15.1796	14.7525	15.1177	16.2343	15.9743	15.1222	15.4776	15.5088	14.9017
DHRS1_MOUSE	Dhrs1	Dehydrogenase/reductase SDR family member 1	18.8651	18.9223	18.8035	18.7792	19.1071	19.321	19.083	19.1284	18.6104	18.7417	18.8063	18.5306	19.1103	19.0138	18.5616	19.111
DHRS3_MOUSE	Dhrs3	Short-chain dehydrogenase/reductase 3	17.0433	16.9704	16.9772	17.0723	16.9812	17.0882	17.0841	17.1553	17.0206	16.9155	17.0622	17.0237	16.8738	17.0996	17.0987	16.9362
DHRS4_MOUSE	Dhrs4	Dehydrogenase/reductase SDR family member 4	18.499	18.6256	18.5623	18.6719	19.0965	19.0831	19.1206	19.0159	18.6937	18.7089	18.6156	18.424	19.1405	18.9678	19.1027	18.8732
DHRS7_MOUSE	Dhrs7	Dehydrogenase/reductase SDR family member 7	17.7136	18.0687	17.7578	17.9351	17.0435	17.1121	17.3119	17.0914	17.8956	17.9654	17.9497	18.0401	17.1627	17.1122	17.053	17.0484
DHRSX_MOUSE	Dhrsx	Dehydrogenase/reductase SDR family member on chromosome X homolog	16.6503	17.2809	17.7854	18.4016	16.8064	16.8431	16.6018	16.6438	17.9622	17.8056	17.4229	17.6704	17.5587	17.4204	16.8088	17.1803
DHSD_MOUSE	Sdhd	Succinate dehydrogenase [ubiquinone] cytochrome b small subunit, mitochondrial	18.9469	19.0598	18.6569	18.9507	18.9033	19.0978	18.9984	18.8458	19.1151	18.704	18.8681	18.9735	19.1919	19.2342	19.4483	18.9332
DHSO_MOUSE	Sord	Sorbitol dehydrogenase	20.4928	20.4545	20.4214	20.4226	20.8513	20.7975	20.8967	20.9355	20.4537	20.4119	20.2041	20.2642	20.6434	20.4669	20.7182	20.7533
DHTK1_MOUSE	Dhtkd1	Probable 2-oxoglutarate dehydrogenase E1 component DHKTD1, mitochondrial	15.4226	16.1841	15.4009	15.9878	15.5922	15.8185	16.1662	16.0131	16.4511	15.9206	15.9671	15.9473	15.7156	15.7224	15.8841	15.8929
DHX15_MOUSE	Dhx15	Pre-mRNA-splicing factor ATP-dependent RNA helicase DHX15	17.4356	17.7195	17.4065	17.4558	17.1195	17.1272	17.0531	17.1665	17.2842	17.3679	17.4359	17.5058	17.0798	17.0352	17.0843	17.0768
DHX29_MOUSE	Dhx29	ATP-dependent RNA helicase DHX29	16.3873	16.2935	16.4024	16.5824	16.2441	16.2819	16.1698	16.0134	16.3552	16.3826	16.4304	16.4811	16.2746	16.2384	16.2554	16.2376
DHX30_MOUSE	Dhx30	ATP-dependent RNA helicase DHX30	15.8706	16.1045	15.8948	15.9008	15.7069	15.7716	15.7261	15.9972	16.1069	16.006	16.0574	15.9653	15.9173	15.9011	15.9951	16.0117
DHX32_MOUSE	Dhx32	Putative pre-mRNA-splicing factor ATP-dependent RNA helicase DHX32	14.78	15.536	16.3843	16.1172	13.6552	14.857	12.8793	7.07783	15.6003	16.0839	16.2797	16.1433	16.2147	15.1358	15.266	15.2614
DHX36_MOUSE	Dhx36	ATP-dependent DNA/RNA helicase DHX36	14.7765	14.908	14.7107	14.8346	14.4753	14.6402	14.3927	14.7259	14.5125	14.494	14.4638	14.6582	14.7697	14.8056	14.5569	14.386
DHX58_MOUSE	Dhx58	Probable ATP-dependent RNA helicase DHX58	16.7935	16.5474	16.6165	16.6596	16.373	15.51	15.4067	16.0668	15.9239	16.167	16.1361	16.403	NA	15.8743	15.7309	NA
DHX8_MOUSE	Dhx8	ATP-dependent RNA helicase DHX8	15.8818	15.4018	15.5028	15.8968	15.0718	15.3236	15.599	NA	NA	15.0266	15.3234	16.0132	15.2346	15.3626	NA	14.9596
DHX9_MOUSE	Dhx9	ATP-dependent RNA helicase A	17.1647	17.386	17.1453	17.2282	17.0086	16.9969	16.9725	17.0227	17.0658	17.0816	17.0694	17.2619	17.0158	16.9373	16.9314	16.9811
DI3L2_MOUSE	Dis3l2	DIS3-like exonuclease 2	15.3031	15.6366	15.1419	15.1825	15.2885	15.289	15.1561	15.2952	15.1561	15.33	15.7441	15.289	15.0998	15.2792	15.6701	15.5384
DIAC_MOUSE	Ctbs	Di-N-acetylchitobiase	15.4042	16.1134	15.6921	15.7883	14.8072	NA	14.9779	14.8716	15.6934	15.5006	15.6441	15.887	NA	NA	NA	NA
DIAP1_MOUSE	Diaph1	Protein diaphanous homolog 1	15.6308	15.5181	15.5766	15.5905	15.0468	15.222	15.0003	15.1766	15.3028	15.5042	15.4934	15.7542	15.1573	15.385	15.0615	15.4879
DIAP2_MOUSE	Diaph2	Protein diaphanous homolog 2	14.0115	14.3473	14.6134	14.0091	12.7752	12.7752	12.8312	13.5576	14.0626	14.4452	14.1685	14.1856	NA	13.9929	12.7614	12.7614
DIC_MOUSE	Slc25a10	Mitochondrial dicarboxylate carrier	17.9332	17.9826	17.9175	17.9163	18.1266	18.3378	18.3688	18.364	18.1246	17.8444	18.0885	17.885	18.3511	18.1822	18.3411	18.1778
DICER_MOUSE	Dicer1	Endoribonuclease Dicer	14.3242	14.0867	14.2933	NA	NA	NA	NA	NA	NA	NA	NA	NA	NA	NA	NA	NA
DIK2A_MOUSE	Dipk2a	Divergent protein kinase domain 2A	16.1219	16.311	15.5899	15.9822	NA	16.1821	16.2145	16.3261	16.4084	NA	16.3356	15.7603	16.0158	16.1563	15.6252	16.1013
DIP2B_MOUSE	Dip2b	Disco-interacting protein 2 homolog B	15.2784	14.6699	15.0985	14.3158	14.6796	15.0641	15.0163	14.9904	14.6578	15.8577	15.1584	15.0427	14.6578	14.6934	14.835	15.7269
DJB11_MOUSE	Dnajb11	DnaJ homolog subfamily B member 11	17.5058	17.4537	17.3727	17.3666	17.5441	17.3944	17.2584	17.3113	17.1934	17.2663	17.4142	17.407	17.3579	17.3852	17.3124	17.46
DJB12_MOUSE	Dnajb12	DnaJ homolog subfamily B member 12	14.8933	15.1801	14.8833	14.804	15.0283	14.9337	14.8447	15.0142	14.7302	14.8609	14.9857	14.7671	14.9085	14.9443	14.8568	15.0191
DJC10_MOUSE	Dnajc10	DnaJ homolog subfamily C member 10	16.5312	16.5544	16.3599	16.2958	15.7738	15.8248	15.6718	15.8492	15.9492	16.1619	16.3459	16.2302	15.8151	15.6818	15.5507	15.8577
DJC11_MOUSE	Dnajc11	DnaJ homolog subfamily C member 11	17.0282	17.1847	16.9829	17.0889	17.0139	17.0325	17.0646	17.1349	17.0178	16.9231	16.952	17.0274	17.1485	17.2073	17.0441	17.0065
DJC22_MOUSE	Dnajc22	DnaJ homolog subfamily C member 22	16.565	16.983	16.501	16.6669	16.7936	17.0432	NA	NA	16.7576	16.8783	16.6179	16.682	NA	NA	16.3911	NA
DKC1_MOUSE	Dkc1	H/ACA ribonucleoprotein complex subunit DKC1	15.7622	16.2012	15.8996	16.1004	16.0881	16.0572	15.9079	15.9999	15.9716	15.9786	16.0322	16.1501	16.1185	16.0423	16.0266	16.2461
DLDH_MOUSE	Dld	Dihydrolipoyl dehydrogenase, mitochondrial	19.4218	19.3298	19.3931	19.3634	19.746	19.6457	19.798	19.719	19.5146	19.2168	19.3676	19.3189	19.7534	19.652	19.4446	19.7036
DLG1_MOUSE	Dlg1	Disks large homolog 1	16.7076	16.8143	16.7064	16.881	16.632	16.4205	16.5466	16.5333	16.7031	16.6532	16.6364	16.9106	16.4693	16.607	16.4977	16.5995
DLGP4_MOUSE	Dlgap4	Disks large-associated protein 4	15.8306	15.9122	15.773	15.6077	14.3401	14.3595	14.4592	14.4077	15.2377	15.7877	15.7667	16.0249	14.6841	14.3526	12.7754	15.1356
DLRB1_MOUSE	Dynlrb1	Dynein light chain roadblock-type 1	18.1555	18.0038	18.4452	18.3712	17.8126	17.8793	17.5782	17.7438	18.0324	18.4174	17.871	18.3639	17.8561	17.9811	17.3621	17.5264
DMAC1_MOUSE	Dmac1	Distal membrane-arm assembly complex protein 1	15.3326	15.0089	16.8468	15.3663	18.3292	18.3173	18.335	17.1066	17.3115	17.8448	18.1614	14.5407	18.0932	15.2763	18.9012	17.9412
DMB_MOUSE	H2-DMb1	Class II histocompatibility antigen, M beta 1 chain	17.9364	18.554	18.388	18.4662	NA	NA	NA	NA	18.3225	18.2685	18.4095	18.629	NA	NA	NA	NA
DMD_MOUSE	Dmd	Dystrophin	15.8904	15.8727	16.1286	16.1789	15.7641	15.7316	15.5596	15.7641	15.9145	16.0645	16.174	16.1637	15.8513	15.7681	15.7641	15.9275
DMXL2_MOUSE	Dmxl2	DmX-like protein 2	NA	NA	17.0406	NA	NA	NA	NA	NA	NA	NA	17.0248	NA	16.4104	NA	NA	NA
DNAI4_MOUSE	Dnai4	Dynein axonemal intermediate chain 4	NA	NA	NA	NA	NA	NA	NA	18.3229	NA	17.9416	18.0855	NA	NA	18.413	18.2044	18.385
DNJA1_MOUSE	Dnaja1	DnaJ homolog subfamily A member 1	17.787	17.5162	17.7831	17.5411	17.6341	17.6612	17.611	17.5953	17.3425	17.4343	17.5064	17.4423	17.5169	17.5346	17.3897	17.5681
DNJA2_MOUSE	Dnaja2	DnaJ homolog subfamily A member 2	17.7574	17.6649	17.8016	17.6917	17.6996	17.6748	17.6742	17.6382	17.5394	17.6792	17.7464	17.6493	17.5864	17.5031	17.5452	17.53
DNJA3_MOUSE	Dnaja3	DnaJ homolog subfamily A member 3, mitochondrial	17.2923	17.237	17.1566	17.2276	17.1561	17.1312	17.2234	17.2274	17.3717	17.1471	17.2893	17.4049	17.1558	17.1436	17.2432	17.2918
DNJB1_MOUSE	Dnajb1	DnaJ homolog subfamily B member 1	16.948	16.589	16.7233	16.5553	16.3441	16.0823	16.0679	16.2352	16.3818	16.3103	16.5734	16.4633	16.0898	16.1927	16.3779	16.2064
DNJB2_MOUSE	Dnajb2	DnaJ homolog subfamily B member 2	16.5173	16.2641	16.1028	15.8766	16.6429	16.5754	16.355	16.5091	16.0059	16.1117	16.1231	16.1615	16.2635	16.4191	16.6023	16.6321
DNJB4_MOUSE	Dnajb4	DnaJ homolog subfamily B member 4	16.6753	16.5156	16.5625	16.4806	16.5696	16.5641	16.539	16.5777	16.4311	16.5018	16.4953	16.4043	16.5705	16.5556	16.6506	16.5662
DNJB6_MOUSE	Dnajb6	DnaJ homolog subfamily B member 6	17.271	17.1445	17.1921	17.0071	16.8192	16.8421	16.751	16.7917	16.6811	17.073	17.1234	17.2712	16.6529	16.867	16.6756	16.8176
DNJC1_MOUSE	Dnajc1	DnaJ homolog subfamily C member 1	14.854	15.2866	14.8521	14.9809	14.8561	14.737	14.7647	14.7341	14.6928	14.884	14.5233	14.863	14.5276	14.7802	14.7349	14.9688
DNJC2_MOUSE	Dnajc2	DnaJ homolog subfamily C member 2	15.5177	15.5466	15.8163	15.7449	15.2164	15.393	15.2701	15.3123	15.5544	15.5929	15.6084	15.6601	15.6199	15.6866	15.2629	15.7369
DNJC3_MOUSE	Dnajc3	DnaJ homolog subfamily C member 3	17.6623	17.4708	17.4659	17.4489	17.666	17.7118	17.3243	17.5886	17.3043	17.3444	17.5202	17.3538	17.5524	17.5664	17.4225	17.7138
DNJC5_MOUSE	Dnajc5	DnaJ homolog subfamily C member 5	16.2255	16.1511	16.1695	16.1293	15.6721	16.3545	15.9334	16.0481	15.8387	15.9121	15.8434	16.0038	16.1318	15.9076	16.0076	15.3417
DNJC7_MOUSE	Dnajc7	DnaJ homolog subfamily C member 7	16.6637	16.5982	16.5055	16.4949	16.5545	16.4796	16.4059	16.4299	16.3583	16.4141	16.5827	16.536	16.3911	16.4476	16.3751	16.5829
DNJC8_MOUSE	Dnajc8	DnaJ homolog subfamily C member 8	15.6458	13.1383	16.1808	13.1383	15.2533	15.6236	15.3938	15.1649	15.6441	15.7712	15.2794	NA	15.2036	15.3332	15.3448	15.2167
DNLI3_MOUSE	Lig3	DNA ligase 3	NA	14.63	14.8759	14.7412	14.3851	14.2542	14.481	14.7329	14.4114	14.2807	14.5809	14.4608	14.3864	14.4593	14.8383	14.3796
DNM1L_MOUSE	Dnm1l	Isoform 3 of Dynamin-1-like protein	16.9983	16.8143	17.0485	16.8559	16.6767	16.8466	16.7317	16.7413	16.7633	16.8692	16.8598	16.8435	16.808	16.7913	16.7081	16.8701
DNPEP_MOUSE	Dnpep	Aspartyl aminopeptidase	17.6181	17.6836	17.6139	17.6772	17.769	17.7976	17.8019	17.8017	17.6836	17.6841	17.5978	17.6589	17.8196	17.6829	17.6667	17.8326
DNPH1_MOUSE	Dnph1	2'-deoxynucleoside 5'-phosphate N-hydrolase 1	15.6692	NA	15.7287	15.0129	15.9498	16.2394	16.6477	16.4692	14.935	14.5122	14.9627	15.0195	15.6439	15.6675	15.6634	16.5887
DNS2A_MOUSE	Dnase2	Deoxyribonuclease-2-alpha	15.5444	16.1755	16.163	15.9567	15.304	15.6155	15.2661	15.304	15.6335	15.9648	15.6639	16.3993	15.5487	15.6642	15.3251	14.8578
DOC10_MOUSE	Dock10	Isoform 4 of Dedicator of cytokinesis protein 10	15.7227	15.8418	15.5636	15.769	15.6814	15.5326	15.682	15.5402	15.3432	15.4643	15.5791	15.9836	15.2415	15.2412	15.0074	16.3595
DOC11_MOUSE	Dock11	Dedicator of cytokinesis protein 11	14.2412	14.3029	14.2336	14.2965	NA	NA	NA	NA	13.6953	14.054	14.1182	14.9042	NA	NA	NA	NA
DOCK1_MOUSE	Dock1	Dedicator of cytokinesis protein 1	13.9073	13.9248	13.6782	13.977	13.7535	14.0934	13.8538	13.9967	13.8273	13.3023	13.8481	14.2531	13.8582	14.6432	14.5363	14.1859
DOCK2_MOUSE	Dock2	Dedicator of cytokinesis protein 2	16.2793	16.7102	16.4631	16.6225	15.1545	13.3276	NA	13.4363	16.1676	16.5016	16.4953	16.8312	15.3758	13.0067	12.5005	8.08783
DOCK4_MOUSE	Dock4	Dedicator of cytokinesis protein 4	15.3653	15.4975	15.3446	15.6128	14.601	13.9369	12.9653	14.1918	15.0815	15.4292	15.3989	15.681	14.1707	14.7494	13.8369	14.1662
DOCK6_MOUSE	Dock6	Dedicator of cytokinesis protein 6	12.9926	NA	13.0537	NA	NA	NA	12.9067	7.90663	12.1527	13.2749	NA	NA	NA	NA	NA	NA
DOCK7_MOUSE	Dock7	Dedicator of cytokinesis protein 7	14.6937	14.8357	14.4095	14.5734	13.8714	13.8036	13.5092	13.8203	14.1833	14.5747	14.2132	14.7238	13.6125	13.8768	13.4156	13.4991
DOCK8_MOUSE	Dock8	Dedicator of cytokinesis protein 8	15.7945	16.4878	16.0032	16.0427	15.2172	15.3481	15.3456	15.1202	15.935	16.4026	16.1471	16.3413	16.5155	15.83	15.4971	15.4033
DOK2_MOUSE	Dok2	Docking protein 2	15.7822	15.7845	15.6316	15.9334	NA	NA	NA	NA	15.6891	15.3327	15.0844	15.9612	NA	NA	NA	NA
DOK3_MOUSE	Dok3	Docking protein 3	13.9634	14.6252	14.1093	14.0194	NA	NA	NA	NA	14.2265	14.2288	14.4547	14.3855	NA	NA	NA	NA
DOLK_MOUSE	Dolk	Dolichol kinase	16.9963	17.0325	17.4578	17.6316	16.6556	16.7991	16.6791	16.9445	17.1427	17.5104	17.0616	17.7679	17.7314	17.5775	16.5301	16.3951
DONS_MOUSE	Donson	Protein downstream neighbor of Son	NA	NA	14.8998	14.8033	13.3299	13.3531	13.2959	13.0554	16.0594	16.0354	14.5479	14.0245	14.8055	14.4729	13.1324	13.8789
DOP2_MOUSE	Dop1b	Protein dopey-2	14.7708	15.006	15.7822	15.3176	13.4873	14.7593	14.5283	14.2295	15.2231	15.4934	15.5286	15.4428	15.2927	15.4945	14.3814	14.997
DOPD_MOUSE	Ddt	D-dopachrome decarboxylase	20.2351	19.9613	20.2506	20.1998	20.6053	20.5694	20.9677	20.8556	20.2929	20.088	20.0222	20.0919	20.6139	20.5703	20.5674	20.5591
DOPP1_MOUSE	Dolpp1	Dolichyldiphosphatase 1	15.4416	14.7813	15.0746	14.7383	14.6842	15.0155	15.0722	14.9983	14.778	14.2494	13.8479	14.1647	13.8639	14.5763	NA	13.2711
DP13A_MOUSE	Appl1	DCC-interacting protein 13-alpha	15.0007	14.9528	15.1202	15.2002	15.0583	15.0697	14.9927	15.0026	14.9659	15.1	14.9907	15.0957	15.0289	15.1873	15.3212	15.4121
DPEP1_MOUSE	Dpep1	Dipeptidase 1	16.079	16.479	16.1545	16.1373	16.5402	16.2641	16.0494	16.5611	16.7166	17.1804	17.0341	17.6422	16.6346	16.479	16.4504	16.7481
DPM1_MOUSE	Dpm1	Dolichol-phosphate mannosyltransferase subunit 1	17.5662	17.7533	17.5668	17.6481	17.3534	17.4503	17.3043	17.4318	17.4814	17.5989	17.5191	17.5955	17.4625	17.4452	17.3044	17.3424
DPM3_MOUSE	Dpm3	Dolichol-phosphate mannosyltransferase subunit 3	16.5309	16.1953	16.2502	16.0139	15.4459	16.3632	16.0935	15.6911	16.1127	16.0162	15.1004	16.0368	15.7362	15.5925	15.8815	15.1994
DPOD1_MOUSE	Pold1	DNA polymerase delta catalytic subunit	18.8196	15.7007	17.9206	NA	18.9874	18.9514	18.7931	19.0803	18.4648	18.9312	19.2931	NA	18.8598	19.2179	18.0774	19.3914
DPP2_MOUSE	Dpp7	Dipeptidyl peptidase 2	16.9614	17.0458	16.9609	17.0401	17.7605	17.4892	17.2342	17.1819	17.0137	16.9609	17.1295	17.1853	17.7053	17.5021	17.5751	17.1061
DPP3_MOUSE	Dpp3	Dipeptidyl peptidase 3	17.6183	17.765	17.6427	17.7852	17.596	17.6083	17.5371	17.5715	17.6115	17.6381	17.6085	17.7356	17.4693	17.5514	17.5519	17.5023
DPP4_MOUSE	Dpp4	Dipeptidyl peptidase 4	17.5655	17.3937	17.2721	17.3736	17.8927	17.8607	17.8334	17.9925	17.3949	17.3057	17.3323	17.3969	17.6796	17.6567	17.689	17.8047
DPP8_MOUSE	Dpp8	Dipeptidyl peptidase 8	15.9396	15.4949	16.0651	NA	NA	NA	15.2056	15.9433	15.5847	15.619	15.9986	NA	NA	NA	15.6598	NA
DPP9_MOUSE	Dpp9	Dipeptidyl peptidase 9	15.7523	16.2149	15.6718	15.9849	15.8233	15.923	15.7615	15.8434	15.818	15.8847	15.9735	16.0167	15.982	15.8312	15.8801	15.7378
DPTOR_MOUSE	Deptor	DEP domain-containing mTOR-interacting protein	16.4522	16.6074	16.3771	16.6401	16.8088	16.8552	16.7974	16.9021	16.8924	16.7183	16.5644	16.6171	16.8658	16.7477	16.7141	16.8062
DPY30_MOUSE	Dpy30	Protein dpy-30 homolog	14.9904	15.8778	15.9726	15.3621	15.1829	14.7992	15.2165	15.3887	15.7857	15.1879	13.718	16.2472	14.7548	14.1745	13.9187	14.4295
DPYD_MOUSE	Dpyd	Dihydropyrimidine dehydrogenase [NADP(+)]	17.3852	17.7835	17.4011	17.7897	17.768	17.9575	18.0676	18.1148	18.1029	17.8204	17.6167	17.8987	17.6893	17.6982	17.8113	17.9921
DPYL2_MOUSE	Dpysl2	Dihydropyrimidinase-related protein 2	18.0533	18.2478	18.1295	18.1956	17.7975	17.4725	17.5387	17.5937	17.9104	17.9447	17.9188	18.4039	17.4275	17.3222	17.1208	17.5544
DPYL3_MOUSE	Dpysl3	Dihydropyrimidinase-related protein 3	16.5139	16.5373	16.4943	16.3893	16.092	15.6258	16.141	16.0774	16.2916	16.3261	16.4708	16.5135	14.7927	14.8301	16.2128	15.8811
DPYS_MOUSE	Dpys	Dihydropyrimidinase	19.1254	19.2491	19.1428	19.4141	19.3322	19.2871	19.4577	19.4348	19.6519	19.3364	19.4558	19.5088	19.2694	19.3509	19.5134	19.2592
DRAM2_MOUSE	Dram2	DNA damage-regulated autophagy modulator protein 2	13.0494	14.3597	13.6422	13.918	12.7185	12.8714	12.4022	12.6927	13.7598	13.5472	14.0282	13.7508	12.3542	11.9997	NA	11.8206
DREB_MOUSE	Dbn1	Drebrin	14.4418	14.2073	14.4515	14.186	12.5326	12.4175	5.44244	10.7255	14.1481	14.0989	13.6513	14.6493	12.1051	10.6159	NA	12.6859
DRG1_MOUSE	Drg1	Developmentally-regulated GTP-binding protein 1	16.8673	16.9701	16.919	17.0089	16.7721	16.7863	16.7166	16.8039	16.72	16.716	16.7808	16.8519	16.8094	16.7858	16.6808	16.7919
DRG2_MOUSE	Drg2	Developmentally-regulated GTP-binding protein 2	16.5649	16.8281	16.6917	16.7001	16.5806	16.5794	16.4666	16.6303	16.5794	16.7585	16.6784	16.681	16.6397	16.7811	16.7619	16.639
DRS7B_MOUSE	Dhrs7b	Dehydrogenase/reductase SDR family member 7B	16.4136	16.5124	16.5207	16.5725	16.3178	16.3561	16.2668	16.2737	16.3697	16.4789	16.3198	16.4988	16.3467	16.1653	16.3297	16.2818
DSC2_MOUSE	Dsc2	Desmocollin-2	15.7104	15.7581	15.5245	NA	16.1958	15.728	15.7112	15.8491	15.612	15.7828	15.6293	15.8282	16.1368	15.9266	15.7414	16.1376
DSG2_MOUSE	Dsg2	Desmoglein-2	16.4378	16.5322	16.264	16.3496	16.6064	16.4944	16.4932	16.5338	16.4745	16.4614	16.4773	16.4811	16.5415	16.6846	16.5922	16.5899
DSG3_MOUSE	Dsg3	Desmoglein-3	NA	NA	13.7881	14.6967	14.8244	14.7588	14.9912	15.2914	NA	13.9972	14.6823	NA	14.4559	14.7108	13.8543	14.7319
DSRAD_MOUSE	Adar	Double-stranded RNA-specific adenosine deaminase	16.8143	16.9593	16.5581	16.5044	16.337	NA	NA	NA	16.4398	16.892	16.4959	16.6651	NA	16.2884	16.516	16.2954
DTD1_MOUSE	Dtd1	D-aminoacyl-tRNA deacylase 1	15.3341	15.3399	15.2231	15.2648	15.3367	15.4327	15.3605	15.4004	15.2682	15.2485	15.1876	15.2142	15.4271	15.4291	15.5048	15.3541
DTD2_MOUSE	Dtd2	D-aminoacyl-tRNA deacylase 2	16.803	17.0148	17.0879	17.0854	16.746	16.7996	16.5421	16.8511	16.8569	16.8947	16.8951	16.9167	16.7467	16.8674	16.2207	16.7397
DTNB_MOUSE	Dtnb	Dystrobrevin beta	14.857	NA	14.6962	14.9304	14.8677	14.9637	14.8711	15.0959	14.384	15.1207	15.0134	14.6407	14.9027	14.8278	15.1989	14.9443
DTX3L_MOUSE	Dtx3l	E3 ubiquitin-protein ligase DTX3L	17.0374	16.957	16.9895	16.722	15.939	15.9083	15.9597	16.0291	16.6258	16.5724	16.6478	16.7161	15.929	16.0393	16.0551	16.0737
DUS23_MOUSE	Dusp23	Dual specificity protein phosphatase 23	16.0597	15.964	15.8137	15.9838	15.9612	15.9931	16.0077	16.1585	15.901	15.8889	15.9088	15.8129	15.9627	15.9646	16.025	15.9776
DUS3_MOUSE	Dusp3	Dual specificity protein phosphatase 3	17.3156	17.4215	17.4227	17.4841	17.5348	17.3516	17.3993	17.3154	17.3691	17.3855	17.4205	17.4929	17.5798	17.3986	17.3812	17.3437
DVL2_MOUSE;DVL3_MOUSE	Dvl2;Dvl3	Segment polarity protein dishevelled homolog DVL-2	14.0089	NA	15.359	14.0959	15.4919	15.482	15.0805	14.4713	14.7523	14.793	15.4968	14.5956	15.2262	NA	15.3407	15.3388
DX39A_MOUSE	Ddx39a	ATP-dependent RNA helicase DDX39A	16.495	16.6286	16.335	16.7347	15.9852	15.9638	15.5684	15.935	16.3245	16.2415	16.2242	16.6082	15.9837	16.0453	15.8977	15.9474
DX39B_MOUSE	Ddx39b	Spliceosome RNA helicase Ddx39b	18.06	18.3101	18.1212	18.164	17.7486	17.744	17.7434	17.8101	18.0341	18.0519	17.9578	18.2132	17.747	17.622	17.5844	17.7058
DYHC1_MOUSE	Dync1h1	Cytoplasmic dynein 1 heavy chain 1	17.2917	17.4002	17.2658	17.2924	16.9186	16.95	16.9024	16.9813	17.2122	17.2927	17.2945	17.3674	17.0092	16.9358	16.9128	16.9884
DYL1_MOUSE	Dynll1	Dynein light chain 1, cytoplasmic	16.6901	16.6244	16.3412	15.8305	14.6029	14.9776	14.2065	NA	16.0952	15.3396	15.0963	15.5702	NA	14.1896	NA	14.5505
DYL2_MOUSE	Dynll2	Dynein light chain 2, cytoplasmic	17.2595	17.2209	17.5412	17.107	16.9477	17.2393	17.5001	17.0687	17.3569	17.1091	16.7441	16.9934	17.1413	16.6335	17.0584	16.9415
DYLT1_MOUSE	Dynlt1	Dynein light chain Tctex-type 1	14.317	15.1602	16.6682	16.0686	NA	NA	NA	NA	15.6773	15.9738	15.8396	15.3628	NA	NA	NA	NA
DYLT3_MOUSE	Dynlt3	Dynein light chain Tctex-type 3	16.5274	16.6427	16.2872	16.2276	16.7157	16.4967	16.5665	16.6338	16.4315	16.0557	16.0671	16.3303	16.4858	15.8269	NA	15.4595
DYN1_MOUSE	Dnm1	Dynamin-1	16.2777	16.479	16.1906	16.4026	16.3547	16.0506	16.1883	16.0649	15.8476	15.9507	15.9414	15.8096	15.7351	16.1467	16.2074	15.9527
DYN2_MOUSE	Dnm2	Dynamin-2	16.8953	16.9636	16.8196	16.9132	16.6046	16.7113	16.6166	16.6155	16.7014	16.8936	16.8451	16.9507	16.7024	16.6204	16.6585	16.7029
DYN3_MOUSE	Dnm3	Dynamin-3	18.0138	18.1986	18.1005	18.0419	17.6099	17.7312	17.6442	17.6127	17.9519	18.1306	18.0383	18.2808	17.7532	17.6929	17.6364	17.5641
DYR_MOUSE	Dhfr	Dihydrofolate reductase	18.7718	18.9634	18.826	18.9811	18.9266	18.7674	18.9221	18.913	18.8534	18.7832	18.7275	18.9006	18.886	18.8657	18.8631	18.9221
DYSF_MOUSE	Dysf	Isoform 2 of Dysferlin	16.0039	15.9845	15.9187	16.0415	15.2757	15.2573	15.5138	15.2563	15.6178	15.7389	15.8473	16.1016	15.3059	15.1772	15.2583	15.6603
DYST_MOUSE	Dst	Dystonin	18.8171	16.23	18.2372	16.2988	17.6235	17.2289	17.5373	17.4443	18.1044	17.5188	18.4021	16.0159	17.3899	17.2914	NA	17.5636
E0CXP6_MOUSE;E0CYZ5_MOUSE;E0CZ38_MOUSE;E0CZ61_MOUSE	Gm45062;Umad1	UMAP1-MVP12-associated (UMA) domain-containing 1	14.916	14.5482	14.3517	15.0037	14.4923	14.6048	13.8892	14.7612	13.7298	13.75	12.8843	14.8743	14.6073	14.588	14.8034	15.0061
E0CXW2_MOUSE;E9PUK2_MOUSE	Adck5	Uncharacterized aarF domain-containing protein kinase 5	16.3409	NA	NA	NA	16.8243	16.8592	16.5615	16.8441	NA	NA	NA	NA	16.8281	16.9993	17.1817	17.2528
E0CYM2_MOUSE	Plekhg4	Pleckstrin homology domain-containing, family G (with RhoGef domain) member 4 (Fragment)	14.0452	NA	13.724	13.4332	13.4114	12.8175	13.2423	13.2705	12.9259	13.0006	NA	13.7411	13.31	13.1832	13.0219	13.3705
E0CZ22_MOUSE	Mroh1	Maestro heat-like repeat family member 1	15.2582	15.9281	15.293	15.3013	14.5521	14.6033	14.5521	NA	15.0565	15.0981	15.0255	15.1947	14.5212	14.8567	15.1195	14.7598
E2AK2_MOUSE	Eif2ak2	Interferon-induced, double-stranded RNA-activated protein kinase	17.1606	16.9969	16.9825	16.5086	16.4758	16.3564	16.1845	16.2589	16.5205	16.7779	16.6615	16.5983	16.2016	16.1454	16.1661	16.1363
E41L2_MOUSE	Epb41l2	Band 4.1-like protein 2	16.415	16.6515	16.4022	16.4366	15.9137	15.8492	15.8155	15.9168	16.2589	16.4215	16.4481	16.8485	15.8592	15.8511	15.7512	15.8542
E41L3_MOUSE	Epb41l3	Isoform 4 of Band 4.1-like protein 3	15.2251	15.222	15.1479	15.4151	12.1419	NA	NA	NA	14.9418	15.5903	15.3252	15.5542	NA	NA	NA	NA
E41L5_MOUSE	Epb41l5	Band 4.1-like protein 5	15.6636	15.5653	15.5294	15.7	15.8652	15.9113	15.7656	15.8972	15.6865	15.4629	15.7003	15.7347	16.2605	16.1821	16.2112	16.1459
E9PUY9_MOUSE	Eci2	Enoyl-CoA delta isomerase 2 (Fragment)	NA	15.4228	14.7437	NA	15.1493	14.9846	NA	15.4935	14.791	15.2779	15.6051	NA	15.7787	15.1426	16.1081	15.3897
E9PV38_MOUSE	Ces2g	Carboxylic ester hydrolase	16.5516	16.7719	16.5603	16.8606	16.5562	16.461	16.5027	16.5647	16.6447	16.5188	16.3973	16.5625	16.4325	16.4766	16.1656	16.3312
E9PVP0_MOUSE;G3UW37_MOUSE;G3UY87_MOUSE;G3UYN6_MOUSE	Stard10	START domain-containing protein 10	17.4801	17.7839	17.4306	17.3398	17.359	17.271	17.4368	17.4505	17.4067	17.3189	17.1649	17.3818	17.1306	16.9607	17.3501	17.3118
E9PVS5_MOUSE	Immt	MICOS complex subunit MIC60 (Fragment)	14.59	14.5495	14.5802	14.5028	14.5988	14.723	14.9529	14.8849	14.3444	14.4272	14.6429	14.5854	14.6692	14.59	15.0461	14.8392
E9PVU0_MOUSE;E9Q175_MOUSE	Myo6	Unconventional myosin-6	16.684	16.6634	16.9369	16.9186	17.02	17.0175	16.9217	16.8153	16.7569	16.808	16.7055	16.6602	17.0039	16.8758	16.6137	16.921
E9PWQ3_MOUSE	Col6a3	Collagen, type VI, alpha 3	15.0059	16.2221	14.8858	16.2597	16.8974	15.674	14.8667	16.8281	16.9247	17.2115	17.6171	18.1397	17.7279	17.5869	16.9897	17.9941
E9PWW6_MOUSE;E9Q8M5_MOUSE	Zc3h7a	Zinc finger CCCH type-containing 7 A	NA	NA	NA	NA	NA	NA	NA	NA	NA	15.6652	16.2165	NA	NA	NA	NA	15.8951
E9PX68_MOUSE;E9Q1Q0_MOUSE;E9Q585_MOUSE	Slc4a1ap	Solute carrier family 4 (anion exchanger), member 1, adaptor protein	15.6159	16.6727	15.7697	16.2876	16.0474	16.0878	15.7199	15.797	15.6159	16.3595	16.3394	16.8705	16.0703	NA	16.6111	16.0333
E9PX96_MOUSE;Q3SXH3_MOUSE	Sva	Prolactin-induced protein	NA	NA	16.7622	NA	NA	NA	NA	NA	NA	NA	15.939	17.661	15.3079	NA	NA	NA
E9PY03_MOUSE	Tstd1	Thiosulfate sulfurtransferase (rhodanese)-like domain-containing 1	14.1106	14.0266	14.2346	13.6725	13.6482	14.029	14.4536	14.147	14.0401	14.0425	13.8485	13.9094	13.4182	13.7338	13.4242	14.0557
E9PYD1_MOUSE	Fam98c	Family with sequence similarity 98, member C	15.253	15.2127	15.4601	15.683	15.6332	15.3992	15.1644	15.1951	15.2663	15.4955	15.1839	15.5343	15.6145	15.5306	15.6688	15.22
E9PYG6_MOUSE	Rasa1	RAS p21 protein activator 1	14.9009	15.5246	15.8289	15.9789	14.5289	14.0759	14.7289	15.5541	15.6561	15.5465	15.1991	15.5643	14.8164	14.817	15.4072	15.3973
E9PYP2_MOUSE	Nbeal1	Neurobeachin-like 1	15.1644	15.5761	15.1645	15.1176	14.5503	14.4786	14.663	14.5616	15.319	14.4786	14.4786	14.4786	14.2892	14.4786	14.6201	14.3769
E9PZ31_MOUSE;S4R196_MOUSE	Cyp2ab1	Cytochrome P450, family 2, subfamily ab, polypeptide 1	17.577	NA	16.6199	NA	18.0008	18.0009	17.741	18.3168	16.6558	17.3228	17.851	15.6348	17.8204	18.0455	18.2408	17.9279
E9Q0F0_MOUSE	Krt78	Keratin 78	18.0174	18.816	17.5781	18.3745	19.828	17.7849	18.7339	18.0374	17.9824	19.7682	17.9476	18.6454	19.0373	18.4138	17.0859	18.01
E9Q166_MOUSE	Atad2b	ATPase family, AAA domain-containing 2B	NA	14.7831	15.322	NA	NA	NA	14.9063	NA	14.2144	13.7043	14.1214	14.6353	13.8135	NA	NA	12.9681
E9Q238_MOUSE;E9Q944_MOUSE	Kank1	KN motif and ankyrin repeat domains 1	13.8053	13.9701	13.8496	13.7678	13.8634	13.4066	14.124	14.1835	13.7125	13.6265	13.4066	13.7725	14.1148	13.7971	NA	13.5299
E9Q3G8_MOUSE	Nup153	Nucleoporin 153	12.661	NA	12.752	NA	12.9307	13.0727	12.8683	13.2534	NA	12.2581	12.5031	NA	12.6682	11.3204	12.3453	13.4607
E9Q3V2_MOUSE	Slc35a3	UDP-N-acetylglucosamine transporter (Fragment)	17.1968	17.2113	17.012	17.0368	17.5007	17.7196	17.6172	17.3918	17.0553	17.3305	17.7818	17.1461	17.7034	17.6518	17.8121	17.8275
E9Q3V6_MOUSE;F6UKN5_MOUSE	Septin2	Septin-2	18.5489	18.8037	19.0462	19.1568	18.2381	18.0528	17.8291	18.0159	18.6546	18.8179	19.0179	19.019	18.5724	18.3466	19.8951	18.1177
E9Q411_MOUSE	Nbas	Neuroblastoma-amplified sequence	15.4564	15.6173	15.7561	15.7422	14.9393	14.9436	15.0919	15.1279	15.2891	15.3942	15.276	15.49	15.0566	15.2256	14.8312	15.1171
E9Q453_MOUSE;E9Q455_MOUSE;E9Q456_MOUSE;G5E8R0_MOUSE;G5E8R1_MOUSE;G5E8R2_MOUSE	Tpm1	Tropomyosin alpha-1 chain	19.4017	19.6762	19.4017	19.4405	18.5023	18.9155	18.0483	18.6548	19.5864	19.7472	19.2307	19.8725	19.0645	19.1137	18.9775	19.0745
E9Q4C2_MOUSE	Sebox	Homeobox protein SEBOX	14.3803	14.6717	14.668	15.1284	14.668	14.715	14.1448	NA	15.4115	14.7356	14.668	14.8015	14.9	NA	14.668	14.4772
E9Q509_MOUSE;G3X925_MOUSE	Pklr	Pyruvate kinase	18.0342	17.4589	18.1301	18.4989	18.725	18.6723	18.885	18.7756	18.0715	17.8518	17.6636	17.6914	18.8952	18.5001	18.6208	18.7629
E9Q512_MOUSE	Trip11	Thyroid hormone receptor interactor 11	15.6265	15.6803	15.478	15.5305	15.3969	15.1735	15.2357	15.0877	15.3133	15.4796	15.4017	15.4222	15.132	15.1306	15.2018	15.4159
E9Q5F1_MOUSE	Olfr430	Olfactory receptor	17.5483	NA	NA	17.6467	NA	17.1692	17.3947	17.3839	NA	NA	18.1303	17.8739	NA	NA	NA	NA
E9Q5F4_MOUSE	Actb	Actin, cytoplasmic 1 (Fragment)	19.0184	19.2132	18.5377	18.7939	18.0818	17.9557	16.287	17.6283	17.9391	19.1719	19.6581	19.2959	17.7874	18.4374	16.3312	18.4537
E9Q616_MOUSE	Ahnak	AHNAK nucleoprotein (desmoyokin)	16.4475	16.2676	16.3382	16.1856	16.1748	15.6888	15.6066	15.8071	16.2458	16.3588	16.1322	16.5448	15.8205	16.0749	15.724	16.4047
E9Q6D8_MOUSE;Q91X70_MOUSE	C6	Complement component C6	16.3505	16.2305	16.1268	16.3506	16.9241	16.8589	16.3279	16.4919	15.7052	16.1823	15.899	15.842	16.6493	16.5576	16.1894	16.7949
E9Q6E5_MOUSE;F6RDI8_MOUSE;Q3UIX4_MOUSE	Srsf11	Serine and arginine-rich-splicing factor 11	16.5545	16.8911	16.5722	16.6549	16.5298	16.3644	16.3919	16.5009	16.59	16.4436	16.3848	16.6983	16.5181	16.4171	16.3848	16.4373
E9Q6R7_MOUSE	Utrn	Utrophin	15.7034	15.9422	15.7353	15.8971	15.5881	15.6223	15.4938	15.6746	15.9035	15.913	15.9264	15.9198	15.6865	15.6751	15.523	15.7254
E9Q7L1_MOUSE;G3UX45_MOUSE	Urb2	URB2 ribosome biogenesis 2 homolog (S. cerevisiae)	14.9715	15.5319	15.9044	15.8646	15.4601	16.1975	16.419	15.4415	16.0305	16.8084	15.5319	15.7482	16.023	16.0083	15.2637	NA
E9Q8B5_MOUSE	Cfhr4	Complement factor H-related 4	15.4085	15.3258	15.6034	15.827	15.9748	15.7682	15.6418	15.9058	15.5917	15.6686	15.5352	15.8491	16.1462	16.2373	15.9189	16.2151
E9Q8I7_MOUSE	Nfxl1	Nuclear transcription factor, X-box-binding-like 1	14.4423	14.6079	13.7504	14.3763	15.0068	15.0421	15.0693	15.0615	14.3172	14.675	14.6509	14.7959	14.786	14.3457	15.1256	15.0843
E9Q9K1_MOUSE	Glrb	Glycine receptor subunit beta	NA	NA	NA	NA	14.9104	15.1459	NA	15.1019	14.9895	NA	NA	NA	15.4096	NA	15.351	NA
E9QA15_MOUSE	Cald1	Caldesmon 1	15.32	14.8642	14.5183	13.8996	14.2809	NA	14.6659	14.2701	14.1487	14.4804	NA	NA	NA	14.4166	NA	14.4402
E9QA16_MOUSE;Q8VCQ8_MOUSE	Cald1	Caldesmon 1	16.3663	15.8113	16.2839	15.949	16.1629	16.2216	16.0655	16.1027	16.0488	16.1142	16.1117	16.0673	16.044	16.0616	16.238	16.3718
E9QA79_MOUSE	Mup7	Major urinary protein 7	19.8367	NA	18.7641	13.5434	23.2882	22.8095	22.7489	22.7949	15.2467	16.8612	17.1438	NA	22.6801	22.6304	20.617	22.9219
E9QAA8_MOUSE	Gm4841	Interferon-gamma-inducible GTPase Ifgga3 protein	16.6182	14.2516	15.7384	14.8997	NA	NA	NA	NA	14.5116	15.0435	NA	NA	NA	NA	NA	NA
E9QAE3_MOUSE	Btaf1	B-TFIID TATA-box-binding protein-associated factor 1	15.3145	15.3576	14.9965	14.8387	14.1071	14.1627	14.0422	14.0422	14.9198	14.7686	15.0172	15.3782	14.0422	14.1071	14.0746	14.2928
E9QAH1_MOUSE	Golgb1	Golgi autoantigen, golgin subfamily b, macrogolgin 1	15.4767	15.8065	15.4708	15.5036	15.1072	15.0951	15.0903	15.111	15.2965	15.275	15.153	15.4854	14.9337	14.9584	14.7577	15.2029
E9QJX9_MOUSE;Q9QXJ2_MOUSE	Stat2	Signal transducer and activator of transcription	16.3539	16.1502	16.338	16.2463	14.5592	13.9732	14.4726	15.4149	15.8269	16.19	16.1923	16.293	14.4887	15.1858	14.3443	14.8624
E9QN37_MOUSE	Mpeg1	Macrophage-expressed gene 1 protein	18.5689	18.7727	18.3579	18.7772	NA	NA	NA	NA	18.561	18.4093	18.2847	18.5619	NA	NA	NA	NA
E9QNL5_MOUSE	Sult1a1	Sulfotransferase	19.5197	19.0889	18.7035	18.9887	17.1203	18.2266	18.7664	18.8255	19.11	18.2296	18.6323	19.4115	17.225	18.4323	17.6826	16.6914
E9QPD7_MOUSE;G5E8R3_MOUSE	Pcx	Pyruvate carboxylase	19.7514	19.7604	19.6583	19.7308	19.6688	19.645	19.8469	19.7989	20.0218	19.6779	19.7394	19.7126	19.783	19.6298	19.7761	19.7944
EAA2_MOUSE	Slc1a2	Excitatory amino acid transporter 2	16.4371	15.9292	15.7686	15.6267	15.527	15.4614	15.6215	15.6525	15.8332	15.5161	15.9116	15.8865	15.6297	15.6215	15.6376	15.5352
EBP_MOUSE	Ebp	3-beta-hydroxysteroid-Delta(8),Delta(7)-isomerase	19.5356	19.4753	19.399	19.4812	19.8078	19.996	19.9203	19.912	19.4636	19.4411	19.4731	19.3528	19.8262	19.9347	19.9172	19.8364
ECD_MOUSE	Ecd	Protein ecdysoneless homolog	11.7197	11.5588	NA	14.4737	NA	NA	NA	NA	13.3284	12.7295	11.6088	13.6927	12.763	12.3014	NA	13.505
ECE1_MOUSE	Ece1	Endothelin-converting enzyme 1	15.5748	15.9907	15.9199	16.0266	16.0185	15.9212	15.9207	16.1395	15.8398	15.7472	15.7523	16.1163	16.0944	16.2097	15.9247	16.1365
ECH1_MOUSE	Ech1	Delta(3,5)-Delta(2,4)-dienoyl-CoA isomerase, mitochondrial	17.2126	17.2861	17.1025	17.0492	17.7374	17.6365	17.7066	17.7011	17.2966	16.992	17.0887	17.0069	17.7577	17.5749	17.9362	17.4553
ECHA_MOUSE	Hadha	Trifunctional enzyme subunit alpha, mitochondrial	19.4533	19.5714	19.5098	19.4778	19.7812	19.8234	19.8333	19.8069	19.5606	19.3935	19.4544	19.426	19.8443	19.7785	19.8025	19.5364
ECHB_MOUSE	Hadhb	Trifunctional enzyme subunit beta, mitochondrial	19.2372	19.3331	19.2318	19.2138	19.5967	19.613	19.6173	19.633	19.2955	19.0956	19.1238	19.0351	19.5767	19.4041	19.622	19.2905
ECHD1_MOUSE	Echdc1	Ethylmalonyl-CoA decarboxylase	18.0238	17.7862	17.8787	17.8878	18.4858	18.4565	18.5205	18.5358	17.6519	17.7953	17.8763	17.7194	18.3757	18.3852	18.4612	18.6696
ECHD2_MOUSE	Echdc2	Enoyl-CoA hydratase domain-containing protein 2, mitochondrial	18.4193	18.3016	18.4913	18.6322	18.5112	18.7125	18.7872	18.6283	18.6521	18.8291	18.526	18.6106	19.005	18.8823	18.6358	18.8446
ECHD3_MOUSE	Echdc3	Enoyl-CoA hydratase domain-containing protein 3, mitochondrial	18.4576	18.34	18.2673	18.4967	18.1503	18.1523	18.5019	18.6079	18.7227	18.4101	18.4576	18.447	18.2873	18.369	18.174	18.4404
ECHM_MOUSE	Echs1	Enoyl-CoA hydratase, mitochondrial	20.4598	20.4366	20.3767	20.4853	20.5837	20.4759	20.7276	20.7399	20.6311	20.4313	20.4537	20.4739	20.5308	20.4438	20.5347	20.6327
ECHP_MOUSE	Ehhadh	Peroxisomal bifunctional enzyme	18.8941	19.0012	19.0352	19.1599	19.3119	19.4574	19.7552	19.6034	19.3581	19.1393	19.2839	18.9437	19.6394	19.4677	19.6893	19.1968
ECI1_MOUSE	Eci1	Enoyl-CoA delta isomerase 1, mitochondrial	19.1038	18.8087	18.9961	18.8644	19.162	19.4002	19.3502	19.3587	18.9606	18.7899	18.8419	18.7166	19.3227	19.235	19.3823	19.2289
ECI2_MOUSE	Eci2	Enoyl-CoA delta isomerase 2	18.2431	18.3184	18.2065	18.1675	18.4376	18.444	18.63	18.5641	18.3207	18.1888	18.2416	18.0671	18.4835	18.3404	18.5636	18.0257
ECM1_MOUSE	Ecm1	Extracellular matrix protein 1	15.537	15.8648	15.067	15.4773	15.2626	15.5581	15.0427	15.5061	15.7508	15.6317	15.9443	16.0575	15.5782	15.7807	15.628	15.607
ECM29_MOUSE	Ecpas	Proteasome adapter and scaffold protein ECM29	16.0466	16.1406	16.1251	16.0515	15.4401	15.7072	15.5681	15.6026	15.758	15.9164	15.8855	15.9372	15.574	15.5841	15.2262	15.4393
ECSIT_MOUSE	Ecsit	Evolutionarily conserved signaling intermediate in Toll pathway, mitochondrial	14.9484	14.843	15.0921	14.9986	14.8358	15.0304	15.0824	15.2245	14.8376	14.6507	14.8456	14.728	14.9325	15.1856	14.8599	14.7929
EDC4_MOUSE	Edc4	Enhancer of mRNA-decapping protein 4	15.5116	15.5187	15.8017	16.0528	14.8759	14.942	15.2079	14.7303	15.3925	15.5543	15.6159	15.9309	15.195	15.1714	14.1605	15.1393
EDF1_MOUSE	Edf1	Endothelial differentiation-related factor 1	16.6417	16.4528	16.5617	16.352	16.752	16.7355	16.5203	16.5258	16.4188	16.7009	16.3914	16.6225	16.5198	16.5597	16.5391	16.8479
EEA1_MOUSE	Eea1	Early endosome antigen 1	16.0525	16.1287	16.0512	16.1268	16.077	15.9932	16.0307	16.0928	15.992	16.0325	15.875	16.2185	15.984	16.029	16.0125	16.0367
EF1A1_MOUSE	Eef1a1	Elongation factor 1-alpha 1	20.5941	20.6322	20.4138	20.5487	20.8875	20.8947	20.7762	20.7902	20.4216	20.541	20.6196	20.5473	20.7706	20.7683	20.7128	20.8789
EF1B_MOUSE	Eef1b	Elongation factor 1-beta	19.2662	19.1619	19.2392	19.2394	19.3258	19.342	19.1861	19.3804	19.1186	19.2835	19.2096	19.4095	19.4072	19.5727	19.2382	19.6202
EF1D_MOUSE	Eef1d	Elongation factor 1-delta	19.0258	18.8599	19.1525	19.1105	19.1473	19.1395	18.9618	19.0872	18.8617	19.1212	18.9621	19.1413	19.2	19.1681	19.0585	19.3373
EF1G_MOUSE	Eef1g	Elongation factor 1-gamma	18.9709	19.036	18.8633	19.0122	19.161	19.1586	19.0195	19.0794	18.8797	18.9224	18.9289	18.9764	19.1023	19.0841	19.0044	19.1603
EF2_MOUSE	Eef2	Elongation factor 2	19.3925	19.5301	19.347	19.4095	19.536	19.6258	19.4695	19.5229	19.1643	19.3314	19.4027	19.3757	19.4401	19.4037	19.301	19.5123
EFCE2_MOUSE;EFMT4_MOUSE	Eef1akmt4;Eef1akmt4-Ece2	EEF1AKMT4-ECE2 readthrough transcript protein	16.3816	16.2337	16.0661	16.0694	16.2102	16.3933	16.1346	16.3789	15.7097	16.1778	16.0879	15.9349	15.8041	16.0798	NA	16.1558
EFGM_MOUSE	Gfm1	Elongation factor G, mitochondrial	17.3879	17.4237	17.2562	17.2847	17.5507	17.5365	17.5573	17.5637	17.2427	17.2513	17.2891	17.1327	17.5711	17.5241	17.6283	17.5416
EFHD2_MOUSE	Efhd2	EF-hand domain-containing protein D2	17.7894	17.6546	17.7126	17.5573	16.1184	16.1741	16.0037	16.1625	17.4248	17.7579	17.3306	17.9906	15.9914	16.1293	16.0193	16.0954
EFL1_MOUSE	Efl1	Elongation factor-like GTPase 1	16.4703	16.641	16.3278	16.5059	16.4157	16.4547	16.3141	16.3712	16.4357	16.385	16.3865	16.4861	16.3925	16.394	16.3706	16.3807
EFMT1_MOUSE	Eef1akmt1	EEF1A lysine methyltransferase 1	16.3427	16.2722	16.3418	15.973	15.8448	15.9519	15.8759	16.0241	16.0382	16.154	15.8342	15.7154	15.8929	15.6041	15.7161	16.1201
EFNB1_MOUSE	Efnb1	Ephrin-B1	13.4944	13.5875	12.8731	13.2128	13.1373	13.4007	12.9923	12.9786	13.7335	13.4594	13.9072	13.795	13.1765	13.2416	13.1341	13.0338
EFNMT_MOUSE	Mettl13	eEF1A lysine and N-terminal methyltransferase	14.7525	14.3894	14.3494	14.0179	13.9201	14.0483	14.4172	13.8217	14.1326	13.6959	14.0092	14.3674	14.2798	14.0021	13.8531	13.0719
EFR3A_MOUSE	Efr3a	Protein EFR3 homolog A	15.1016	15.1238	15.1041	15.1387	15.13	15.024	15.0469	15.0969	15.1962	15.157	14.9925	15.1764	15.1718	15.0175	14.8142	15.0322
EFTS_MOUSE	Tsfm	Elongation factor Ts, mitochondrial	17.4371	17.3831	17.6326	17.4006	17.512	17.441	17.5895	17.4006	17.4447	17.2274	17.3372	17.2498	17.5153	17.3811	17.2952	17.4773
EFTU_MOUSE	Tufm	Elongation factor Tu, mitochondrial	18.8396	18.5538	18.7103	18.6209	19.0556	18.9016	19.0295	18.9798	18.7192	18.5351	18.687	18.5555	19.0245	18.9174	18.9103	19.0015
EGFR_MOUSE	Egfr	Epidermal growth factor receptor	17.6738	17.7956	17.7796	17.9186	18.1018	18.0681	17.9604	18.0674	17.6992	17.8418	17.7943	17.8826	17.9254	17.9254	17.5231	18.0052
EGLN_MOUSE	Eng	Endoglin	17.202	17.1638	17.1199	17.3022	16.8193	16.6726	16.4581	16.4761	16.9204	16.9389	17.0152	17.3962	16.4978	16.5095	16.4537	16.7798
EH1L1_MOUSE	Ehbp1l1	EH domain-binding protein 1-like protein 1	15.3366	15.0729	15.0343	15.3912	NA	NA	NA	NA	15.0067	14.6663	14.1976	15.3033	NA	13.7873	NA	NA
EHD1_MOUSE	Ehd1	EH domain-containing protein 1	17.5296	17.3827	17.6604	17.6131	16.5741	16.7329	16.6168	16.612	17.4059	17.6272	17.428	17.7569	16.7624	16.8685	16.5673	16.9551
EHD3_MOUSE	Ehd3	EH domain-containing protein 3	17.6391	17.7137	17.6045	17.7665	17.97	17.9717	18.0618	18.0986	17.723	17.6631	17.7774	17.778	18.0222	18.0142	17.9923	18.0624
EHD4_MOUSE	Ehd4	EH domain-containing protein 4	16.8903	17.0238	16.8665	16.8752	15.6465	15.6535	15.4518	15.5811	16.5517	16.7336	16.7047	17.0327	15.6988	15.5373	15.5681	15.7182
EI24_MOUSE	Ei24	Etoposide-induced protein 2.4	17.6293	17.5066	17.5043	17.5277	17.4942	17.6323	17.5071	17.6498	17.5421	17.5301	17.3423	17.4114	17.4922	17.5066	17.5055	17.5139
EI2BA_MOUSE	Eif2b1	Translation initiation factor eIF-2B subunit alpha	16.5929	16.7878	16.6089	16.7012	16.6307	16.6946	16.4684	16.5184	16.4985	16.5803	16.5294	16.6418	16.6199	16.3251	16.7309	16.6549
EI2BB_MOUSE	Eif2b2	Translation initiation factor eIF-2B subunit beta	16.0036	15.9624	15.8597	15.9603	15.6683	15.9856	15.8808	15.7457	15.7612	15.8832	15.7922	15.8254	15.9279	15.821	15.5868	15.8035
EI2BD_MOUSE	Eif2b4	Translation initiation factor eIF-2B subunit delta	16.3147	16.5016	16.2231	16.3052	16.2345	16.3538	16.1614	16.1671	16.3188	16.3716	16.3987	16.2507	16.2265	16.1941	16.0988	16.28
EI2BE_MOUSE	Eif2b5	Translation initiation factor eIF-2B subunit epsilon	16.7334	16.8905	16.6176	16.7377	16.5433	16.7487	16.5733	16.6852	16.7375	16.7245	16.6599	16.761	16.6889	16.7237	16.5112	16.6717
EI3JA_MOUSE;EI3JB_MOUSE	Eif3j1;Eif3j2	Eukaryotic translation initiation factor 3 subunit J-A	17.4521	17.2968	17.342	17.2999	17.6543	17.5725	17.5294	17.4925	17.1941	17.3046	17.2194	17.3249	17.4123	17.5957	17.3725	17.707
EIF1_MOUSE	Eif1	Eukaryotic translation initiation factor 1	17.5671	17.0199	17.5701	17.5508	17.4461	17.8566	17.4199	17.5344	17.5877	17.7952	17.0656	17.8067	17.6946	17.5188	17.6107	17.6195
EIF2A_MOUSE	Eif2a	Eukaryotic translation initiation factor 2A	17.3397	17.5266	17.2605	17.2584	17.4546	17.4903	17.3193	17.3982	17.2627	17.3947	17.3969	17.3229	17.3526	17.3988	17.3278	17.466
EIF2D_MOUSE	Eif2d	Eukaryotic translation initiation factor 2D	16.5437	16.6485	16.3878	16.3326	16.2433	16.2824	16.0234	16.1911	16.4749	16.4025	16.6487	16.5119	16.0051	16.1088	14.4266	16.2457
EIF3A_MOUSE	Eif3a	Eukaryotic translation initiation factor 3 subunit A	17.3289	17.4241	17.3671	17.3119	17.3089	17.3664	17.2981	17.3861	17.2632	17.3517	17.1977	17.2783	17.3197	17.2734	17.1077	17.4889
EIF3B_MOUSE	Eif3b	Eukaryotic translation initiation factor 3 subunit B	17.6105	17.7576	17.4483	17.4824	17.5507	17.521	17.4467	17.5128	17.3763	17.3645	17.3704	17.414	17.3591	17.3831	17.2933	17.4204
EIF3C_MOUSE	Eif3c	Eukaryotic translation initiation factor 3 subunit C	17.8261	17.9518	17.7338	17.7948	17.8933	17.8482	17.716	17.7591	17.6692	17.739	17.8439	17.8113	17.7831	17.736	17.7505	17.8277
EIF3D_MOUSE	Eif3d	Eukaryotic translation initiation factor 3 subunit D	17.1301	17.3341	17.1022	17.1543	17.203	17.1783	17.1157	17.2256	17.0408	17.0211	17.0481	17.0476	17.071	17.0721	16.824	17.1984
EIF3E_MOUSE	Eif3e	Eukaryotic translation initiation factor 3 subunit E	17.6194	17.6089	17.4295	17.498	17.4117	17.7173	17.3751	17.5075	17.3643	17.4885	17.3957	17.4303	17.4058	17.5109	17.3687	17.4948
EIF3F_MOUSE	Eif3f	Eukaryotic translation initiation factor 3 subunit F	17.8963	17.954	17.759	17.8139	17.8437	17.8383	17.6832	17.8004	17.6524	17.5951	17.5993	17.6346	17.6949	17.7004	17.7429	17.7887
EIF3G_MOUSE	Eif3g	Eukaryotic translation initiation factor 3 subunit G	17.8183	17.867	17.8302	17.8796	18.1052	17.921	17.9013	17.9402	17.7353	17.7736	17.7006	17.8247	17.8469	17.9472	17.8936	18.1065
EIF3H_MOUSE	Eif3h	Eukaryotic translation initiation factor 3 subunit H	17.2795	17.3372	17.2262	17.4708	17.3621	17.2393	17.1142	17.221	17.1923	17.29	17.4432	17.392	17.3218	17.4481	17.3316	17.5612
EIF3I_MOUSE	Eif3i	Eukaryotic translation initiation factor 3 subunit I	17.8186	17.9339	17.8677	17.7954	18.0656	17.898	17.8047	17.8734	17.7347	17.7812	17.8474	17.7712	17.809	17.7762	17.8186	17.9379
EIF3K_MOUSE	Eif3k	Eukaryotic translation initiation factor 3 subunit K	16.5187	16.745	16.3532	16.553	16.4315	16.4492	16.3949	16.5485	16.2162	16.3868	16.3048	16.614	16.3081	16.3381	15.7058	16.3532
EIF3L_MOUSE	Eif3l	Eukaryotic translation initiation factor 3 subunit L	17.672	17.7213	17.4258	17.4756	17.5577	17.6749	17.3868	17.5959	17.4588	17.5455	17.5452	17.4074	17.4434	17.5412	17.5086	17.6362
EIF3M_MOUSE	Eif3m	Eukaryotic translation initiation factor 3 subunit M	16.5027	16.5155	16.6982	16.9754	16.6229	16.7093	16.3525	16.4943	16.6681	16.789	16.4823	16.9646	16.8234	16.8442	15.6247	16.6462
EIPR1_MOUSE	Eipr1	EARP and GARP complex-interacting protein 1	15.1492	15.3035	15.242	15.2818	14.7317	14.5385	14.6348	14.3615	15.1349	15.3516	15.2447	15.3721	14.6602	14.6062	15.0828	14.7978
EKI2_MOUSE	Etnk2	Ethanolamine kinase 2	16.8227	17.0025	16.7477	16.8658	16.6251	16.716	16.8706	16.893	16.7389	16.8836	16.8929	16.718	16.5571	16.7409	16.7085	16.8913
ELAV1_MOUSE	Elavl1	ELAV-like protein 1	16.9716	17.0182	16.9605	16.9507	16.6633	16.6008	16.7107	16.6683	16.8164	16.8303	16.6859	16.9481	16.5808	16.5181	16.5659	16.6705
ELMO1_MOUSE	Elmo1	Engulfment and cell motility protein 1	15.7399	15.874	15.7316	15.9665	NA	NA	NA	NA	15.5657	16.0012	15.7165	15.9275	NA	14.6974	NA	13.8272
ELMO2_MOUSE	Elmo2	Engulfment and cell motility protein 2	14.7279	15.1091	14.9505	14.893	11.7277	13.3126	12.7365	12.7365	14.5725	14.8234	14.8188	15.2733	12.2655	13.2806	12.7365	11.7784
ELMO3_MOUSE	Elmo3	Engulfment and cell motility protein 3	15.8706	16.1715	16.1298	16.064	15.7314	15.8922	15.7164	15.8605	16.063	16.2034	15.9572	16.0402	15.9543	15.9439	15.6766	16.0609
ELOA1_MOUSE	Eloa	Elongin-A	15.2331	14.8613	15.2901	15.3357	15.4715	15.0298	15.2489	15.4463	14.3815	15.072	15.4313	15.2839	14.8495	15.5658	14.8733	15.9443
ELOB_MOUSE	Elob	Elongin-B	17.6969	17.7128	17.7113	17.5797	17.5136	17.4726	17.4747	17.4767	17.5558	17.6003	17.5109	17.6183	17.4775	17.4109	17.4488	17.469
ELOC_MOUSE	Eloc	Elongin-C	17.1409	16.9126	17.1561	16.7263	16.6817	16.8478	16.9724	16.5186	17.034	16.9648	16.6369	16.6864	16.8046	16.5579	16.7804	16.471
ELOV1_MOUSE	Elovl1	Elongation of very long chain fatty acids protein 1	18.1765	18.0188	17.871	17.6567	17.5045	17.9306	17.4713	17.2573	17.7985	17.9445	17.6903	17.6402	17.7185	17.9177	15.845	17.5167
ELOV2_MOUSE	Elovl2	Elongation of very long chain fatty acids protein 2	16.7501	16.5406	16.9039	16.6104	17.4023	17.8614	17.287	17.2549	16.4292	16.64	16.4749	16.6561	17.6373	17.2851	17.1739	16.6857
ELOV5_MOUSE	Elovl5	Elongation of very long chain fatty acids protein 5	20.2783	20.2758	20.0688	20.2148	20.2088	20.7208	20.5178	20.5234	20.0704	20.2409	20.0775	20.2085	20.6083	20.4826	18.795	20.1955
ELP1_MOUSE	Elp1	Elongator complex protein 1	16.1591	16.1821	15.825	16.0604	15.7672	15.8402	15.8209	15.8547	15.9583	16.0106	15.9901	16.0177	15.5724	15.7507	15.5433	15.8501
ELP2_MOUSE	Elp2	Elongator complex protein 2	15.4245	15.6225	15.3687	15.2817	15.1546	15.2391	14.8877	15.1388	15.1209	15.0901	15.1929	15.1153	14.7768	14.7946	15.0242	14.847
ELP3_MOUSE	Elp3	Isoform 2 of Elongator complex protein 3	15.9231	15.8917	15.6441	15.9611	15.4189	15.4568	15.3721	15.5313	15.5273	15.6449	15.5954	15.8643	15.4815	15.516	15.2848	15.6075
ELP4_MOUSE	Elp4	Elongator complex protein 4	14.2615	14.3755	14.4273	14.574	13.7957	14.0106	13.769	14.1164	13.7715	14.4834	13.8712	14.0222	13.9512	13.7957	NA	14.5342
ELYS_MOUSE	Ahctf1	Protein ELYS	14.6765	14.5053	14.4406	14.495	14.4368	14.3829	14.3771	14.7259	14.3748	14.5023	14.4296	14.4566	14.3901	14.3969	14.3652	14.8047
EM55_MOUSE	Mpp1	55 kDa erythrocyte membrane protein	16.8697	17.1045	17.2133	17.3847	16.261	16.2385	16.2179	16.1824	17.0345	17.2544	17.0208	17.2856	16.7094	16.5043	16.2338	16.2134
EMAL2_MOUSE	Eml2	Echinoderm microtubule-associated protein-like 2	16.6502	16.7138	16.6607	16.5401	16.5845	16.4076	16.4939	16.4923	16.493	16.4959	16.4237	16.6048	16.4111	16.4463	16.4829	16.4711
EMAL3_MOUSE	Eml3	Echinoderm microtubule-associated protein-like 3	15.4931	15.9912	15.7204	15.638	15.7742	15.6253	15.1358	15.3328	15.4604	15.6845	15.8175	16.0323	15.2192	15.0782	14.7298	15.1294
EMAL4_MOUSE	Eml4	Echinoderm microtubule-associated protein-like 4	16.2866	16.3715	16.1651	16.1267	15.9876	16.1204	16.0341	16.0419	15.8695	16.2205	16.2638	16.4393	15.9672	15.972	16.084	16.208
EMB_MOUSE	Emb	Embigin	19.8008	20.07	19.8186	19.9141	19.653	19.7232	19.5702	19.7623	19.7244	19.9163	20.0275	19.8077	19.6856	19.6446	19.7463	19.6554
EMC1_MOUSE	Emc1	Isoform 2 of ER membrane protein complex subunit 1	17.6711	17.8353	17.6741	17.83	17.7592	17.8083	17.7227	17.7697	17.7005	17.6328	17.7003	17.6959	17.7619	17.7076	17.7374	17.7343
EMC10_MOUSE	Emc10	ER membrane protein complex subunit 10	15.6914	16.0483	16.2527	16.1384	16.1339	16.1424	15.8712	16.3224	16.342	16.0646	15.8589	16.1296	16.094	15.9863	16.4227	16.5695
EMC2_MOUSE	Emc2	ER membrane protein complex subunit 2	17.6085	17.5862	17.5658	17.7663	17.651	18.0232	17.6284	17.9345	17.5879	17.7482	17.771	17.592	17.9853	18.0621	18.0365	17.9711
EMC3_MOUSE	Emc3	ER membrane protein complex subunit 3	16.8693	16.8768	16.8324	17.0892	16.9082	17.1089	16.9488	16.9882	16.9047	16.8817	16.898	16.814	16.9837	16.996	17.0283	16.9838
EMC4_MOUSE	Emc4	ER membrane protein complex subunit 4	17.2721	17.4024	17.3387	17.3973	17.396	17.5496	17.4148	17.3875	17.3846	17.1969	17.3888	17.2693	17.4495	17.4676	17.4538	17.5626
EMC6_MOUSE	Emc6	ER membrane protein complex subunit 6	20.4235	19.9496	19.9512	19.4937	20.3598	20.7707	20.5532	20.7665	20.1338	20.2102	19.4431	19.8608	20.4415	20.5971	NA	20.3366
EMC7_MOUSE	Emc7	ER membrane protein complex subunit 7	17.0873	17.1637	17.0408	17.0976	17.2141	17.219	17.1397	17.2478	17.0856	17.0204	17.1564	16.9688	17.1025	17.0835	17.0989	17.2453
EMC8_MOUSE	Emc8	ER membrane protein complex subunit 8	16.1046	16.1047	16.1508	16.2941	16.5445	16.2358	16.2386	16.4067	16.3001	16.184	16.2534	16.208	16.3768	16.2368	15.9989	16.3377
EMD_MOUSE	Emd	Emerin	16.6905	16.6238	16.2958	16.2779	16.3336	16.2737	16.2286	16.3834	16.4606	16.5011	16.5513	16.5968	16.2348	16.3373	16.4381	16.296
EMIL1_MOUSE	Emilin1	EMILIN-1	16.0445	16.6129	15.906	16.1859	15.5174	15.3101	14.4448	15.4796	15.7963	15.8727	15.8489	16.598	15.5255	15.4385	15.4647	15.666
ENASE_MOUSE	Engase	Cytosolic endo-beta-N-acetylglucosaminidase	14.6179	15.1972	14.9236	15.4521	14.3129	13.8786	13.8526	14.2684	15.0221	15.2124	14.9976	15.0743	14.2309	14.3464	13.9651	14.0296
ENDD1_MOUSE	Endod1	Endonuclease domain-containing 1 protein	15.5856	15.7067	15.6505	15.7497	15.0585	14.9088	15.294	14.8294	15.4211	15.5559	15.4611	15.5791	NA	14.9082	NA	15.0081
ENOA_MOUSE	Eno1	Alpha-enolase	20.5362	20.2739	20.4595	20.3871	20.9027	20.7538	20.879	20.7172	20.4728	20.4171	20.4535	20.4378	20.8527	20.7026	20.8074	20.8756
ENOB_MOUSE	Eno3	Beta-enolase	16.3484	15.9004	16.4397	16.2128	16.5223	16.3993	16.4552	16.4311	16.1018	16.3729	16.6158	16.1187	16.6506	16.2548	16.5673	16.7534
ENOPH_MOUSE	Enoph1	Enolase-phosphatase E1	15.9428	16.0465	16.1731	16.4061	15.3753	15.0745	15.1943	15.3252	15.9804	15.9335	15.7741	16.5123	15.627	15.866	15.213	15.5625
ENPL_MOUSE	Hsp90b1	Endoplasmin	20.269	20.2422	20.0934	20.0777	20.0761	20.0208	19.8889	20.0328	19.7951	19.9256	20.0024	20.0526	19.7854	19.8739	19.8463	20.0938
ENPP1_MOUSE	Enpp1	Ectonucleotide pyrophosphatase/phosphodiesterase family member 1	15.2795	15.5809	15.481	15.8944	15.2715	15.3525	15.3111	15.3355	15.3769	15.7847	15.809	15.8645	15.5664	15.7355	15.1642	15.1239
ENPP3_MOUSE	Enpp3	Ectonucleotide pyrophosphatase/phosphodiesterase family member 3	14.6258	15.3038	14.6483	15.6226	14.874	14.1408	14.4929	14.8683	14.779	15.3186	15.0259	15.4822	14.9965	14.4188	13.0589	14.6917
ENPP4_MOUSE	Enpp4	Bis(5'-adenosyl)-triphosphatase enpp4	16.059	15.6827	16.3725	16.2764	15.2985	15.2147	15.3136	15.365	16.1012	16.1169	16.0489	16.239	15.4272	15.3563	15.2213	14.7333
ENPP5_MOUSE	Enpp5	Ectonucleotide pyrophosphatase/phosphodiesterase family member 5	16.0794	15.8482	16.2867	16.6679	15.6759	NA	15.1301	15.3073	16.2519	16.2131	15.7581	16.7095	15.6515	15.6578	15.1205	NA
ENTP1_MOUSE	Entpd1	Ectonucleoside triphosphate diphosphohydrolase 1	17.1063	17.4337	17.1085	17.154	16.2442	15.7261	15.939	16.0233	16.886	17.2484	17.2508	17.436	16.0715	16.009	15.7869	16.0653
ENTP5_MOUSE	Entpd5	Ectonucleoside triphosphate diphosphohydrolase 5	18.3669	18.6793	18.4253	18.2096	17.5019	17.4629	17.3945	17.4246	18.2208	18.1342	18.1832	17.907	17.6169	17.6014	17.7655	17.4592
ENTP8_MOUSE	Entpd8	Ectonucleoside triphosphate diphosphohydrolase 8	15.1316	NA	16.1518	16.4164	15.4624	NA	15.9804	16.2106	15.7764	16.2534	16.1648	16.0196	16.0984	NA	NA	16.2331
ENY2_MOUSE	Eny2	Transcription and mRNA export factor ENY2	16.394	16.5471	17.3392	16.8548	15.6805	15.7437	15.8066	15.8616	17.0524	16.8287	16.4337	17.5134	16.7264	17.2425	15.1947	16.3248
EP15R_MOUSE	Eps15l1	Epidermal growth factor receptor substrate 15-like 1	15.6422	15.6823	15.6418	15.6682	15.5013	15.4577	15.27	15.458	15.7348	15.7519	15.448	15.9631	15.4658	15.5027	15.4027	15.6871
EPB41_MOUSE	Epb41	Protein 4.1	16.9379	17.2524	17.0247	17.2024	16.8367	16.9466	16.9704	16.8863	17.0169	17.1621	17.211	17.1368	16.9437	17.1035	17.1578	17.0365
EPB42_MOUSE	Epb42	Protein 4.2	16.4171	16.5077	16.2141	16.8572	16.0358	16.5736	16.3311	16.1016	16.086	16.649	16.2972	16.229	16.2351	16.7238	16.8074	15.9929
EPDR1_MOUSE	Epdr1	Mammalian ependymin-related protein 1	NA	NA	15.7651	15.8034	16.5347	16.5222	16.6442	16.5917	16.3378	NA	16.2305	16.2969	16.9762	16.817	16.7659	16.6102
EPG5_MOUSE	Epg5	Ectopic P granules protein 5 homolog	12.2423	11.9827	13.9634	15.3021	11.9467	11.5672	NA	11.3057	14.7104	15.8605	15.4603	14.0057	14.3001	NA	11.9525	NA
EPHA5_MOUSE	Epha5	Ephrin type-A receptor 5	16.3908	16.295	16.5626	16.4906	16.6021	16.3382	16.2106	16.3564	16.295	16.2868	16.295	16.2095	16.6694	16.8806	16.1138	16.3868
EPIPL_MOUSE	Eppk1	Epiplakin	17.2217	17.3752	17.0708	17.2438	16.5278	16.4276	16.4504	16.4081	17.3144	17.3173	17.5699	17.5409	16.8606	16.8055	16.3651	16.9496
EPMIP_MOUSE	Epm2aip1	EPM2A-interacting protein 1	16.1932	16.4276	16.2154	16.1658	15.7625	16.4116	15.8146	16.0261	16.3405	16.3715	16.2269	15.9707	16.4584	16.4842	15.7134	16.4089
EPN1_MOUSE	Epn1	Epsin-1	16.1723	16.5052	16.3822	16.6422	16.5455	16.5277	16.1965	16.5457	16.773	16.8441	16.4031	16.8295	16.9366	16.8745	16.4823	16.9677
EPN2_MOUSE	Epn2	Epsin-2	15.4273	15.5674	16.0323	16.4258	15.154	15.4672	15.154	15.2145	15.3515	16.166	16.3303	17.3607	15.4753	16.2015	15.4591	15.154
EPN4_MOUSE	Clint1	Clathrin interactor 1	16.8188	16.959	16.8317	16.8263	16.5831	16.5679	16.4845	16.5434	16.7199	16.8091	16.9177	16.922	16.483	16.4198	16.6851	16.6882
EPS15_MOUSE	Eps15	Epidermal growth factor receptor substrate 15	16.5916	16.7208	16.7494	16.7387	16.504	16.4714	16.3665	16.4647	16.6033	16.6011	16.4839	16.7598	16.5173	16.5064	16.4181	16.4723
ERAP1_MOUSE	Erap1	Endoplasmic reticulum aminopeptidase 1	18.2284	18.4114	18.2696	18.2763	17.0279	17.0416	17.1284	17.1719	18.3349	18.2609	18.2337	18.3566	17.2011	17.1634	17.0659	17.1023
ERBIN_MOUSE	Erbin	Erbin	14.0702	14.4708	14.1776	14.7073	13.2722	12.9757	13.0462	13.2905	13.7762	13.3812	13.6404	14.5974	13.3212	13.5585	13.3232	13.3849
ERD21_MOUSE	Kdelr1	ER lumen protein-retaining receptor 1	13.1681	13.1258	12.9045	12.7754	13.0447	13.5719	14.1769	14.0514	13.5248	NA	NA	NA	12.9045	12.7754	NA	NA
ERD22_MOUSE	Kdelr2	ER lumen protein-retaining receptor 2	18.1668	18.3742	17.7538	18.2617	17.8524	17.9353	17.9207	17.896	17.8686	17.9578	17.8787	18.1409	17.8555	18.044	17.9587	17.6859
ERF1_MOUSE	Etf1	Eukaryotic peptide chain release factor subunit 1	18.1049	18.1518	17.8919	18.1231	18.101	18.1058	17.9427	18.0417	17.97	17.9872	18.0052	18.1238	17.9855	18.0086	17.8324	18.0531
ERF3A_MOUSE	Gspt1	Eukaryotic peptide chain release factor GTP-binding subunit ERF3A	17.9699	17.8927	17.9492	17.885	18.1473	18.034	17.9486	17.9926	17.889	17.9834	18.0161	17.8936	17.9646	17.8974	17.885	18.0583
ERG1_MOUSE	Sqle	Squalene monooxygenase	16.9467	16.9607	16.9001	16.8563	16.2616	16.2971	16.2529	16.3313	16.4646	16.4942	16.5244	16.5789	16.2954	16.343	16.3031	16.4238
ERG24_MOUSE	Tm7sf2	Delta(14)-sterol reductase TM7SF2	17.9203	17.883	17.6502	17.6111	18.1076	18.3911	18.4041	18.4496	17.8198	17.7941	17.614	17.4806	18.2395	18.2132	18.5049	18.3155
ERG28_MOUSE	Erg28	Ergosterol biosynthetic protein 28 homolog	17.4383	17.4819	17.3986	17.0943	16.7272	17.1669	17.2942	16.9487	17.6183	17.2184	16.8661	17.2183	17.0192	16.9258	17.3911	16.6718
ERGI1_MOUSE	Ergic1	Endoplasmic reticulum-Golgi intermediate compartment protein 1	17.4013	17.3164	17.3056	17.1777	17.6388	17.51	17.3899	17.4344	17.1256	17.1158	17.213	16.9695	17.4692	17.4983	17.3011	17.5525
ERGI2_MOUSE	Ergic2	Endoplasmic reticulum-Golgi intermediate compartment protein 2	16.933	17.3406	16.8435	17.149	16.699	16.8985	16.4081	16.776	16.8836	17.161	17.3013	17.3836	16.8271	17.0337	16.4327	16.5743
ERGI3_MOUSE	Ergic3	Endoplasmic reticulum-Golgi intermediate compartment protein 3	17.3641	17.0831	17.1889	16.8177	17.2792	17.245	17.1027	17.2963	17.0498	17.064	17.2836	17.0679	17.1615	17.1463	17.1166	17.2253
ERH_MOUSE	Erh	Enhancer of rudimentary homolog	16.9131	17.283	17.5819	16.8339	16.0693	16.7155	17.2067	16.3155	17.5039	16.7066	14.2536	16.7575	16.6012	15.6508	15.8506	15.5291
ERLEC_MOUSE	Erlec1	Endoplasmic reticulum lectin 1	15.4894	16.3277	15.9245	15.815	15.4599	15.3846	15.3827	15.4016	15.8823	15.7132	16.0713	15.7774	15.4105	15.4741	15.454	15.4495
ERLN1_MOUSE	Erlin1	Erlin-1	16.7471	16.6275	16.5851	16.3619	16.586	16.6848	16.5402	16.7586	16.3619	16.3974	16.5197	16.4985	16.5366	16.4791	16.7684	16.3488
ERLN2_MOUSE	Erlin2	Erlin-2	17.6787	17.8152	17.6859	17.7176	17.2884	17.1873	17.2106	17.2486	17.5784	17.6577	17.5886	17.8357	17.2379	17.2168	17.0306	17.1908
ERMP1_MOUSE	Ermp1	Endoplasmic reticulum metallopeptidase 1	16.1038	16.7159	16.2268	16.2334	15.443	15.7659	15.2459	15.3165	16.5522	15.9696	16.0214	16.2541	15.6296	15.3827	15.3928	15.4896
ERO1A_MOUSE	Ero1a	ERO1-like protein alpha	16.99	17.1459	17.0681	17.273	16.6423	16.6732	16.6155	16.5175	17.0287	17.1766	17.0644	17.4554	16.8394	16.7356	16.3331	16.6609
ERO1B_MOUSE	Ero1b	ERO1-like protein beta	16.3565	16.4094	16.089	15.8807	16.2895	16.4524	16.3272	16.3515	16.1223	16.2352	16.4152	16.1945	16.2933	16.0642	15.8914	16.3967
ERP29_MOUSE	Erp29	Endoplasmic reticulum resident protein 29	18.5292	18.2952	18.4656	18.3714	17.903	17.9053	17.6917	17.6673	18.0764	18.1877	18.0972	18.3338	17.8618	17.7398	17.6371	17.8997
ERP44_MOUSE	Erp44	Endoplasmic reticulum resident protein 44	18.9199	18.8192	18.8954	18.8437	18.8638	18.7363	18.6975	18.7186	18.6567	18.7248	18.6917	18.7828	18.7426	18.7311	17.8708	18.7803
ES8L2_MOUSE	Eps8l2	Epidermal growth factor receptor kinase substrate 8-like protein 2	17.1963	16.6073	16.7751	16.6827	16.9047	17.2167	16.927	17.0131	16.7662	16.7662	16.5809	16.7538	16.9532	17.0301	16.7662	17.1881
ESAM_MOUSE	Esam	Endothelial cell-selective adhesion molecule	15.193	14.4713	14.5411	14.5971	12.9901	13.3387	13.3077	13.7718	14.4071	15.0545	NA	14.3341	15.067	12.7932	14.131	NA
ESIP1_MOUSE	Epsti1	Epithelial-stromal interaction protein 1	17.0385	NA	16.7335	NA	NA	NA	NA	NA	16.5205	16.6226	NA	NA	NA	NA	NA	NA
ESRP2_MOUSE	Esrp2	Epithelial splicing regulatory protein 2	16.3875	16.2885	16.2637	16.2708	16.6782	16.7967	16.6889	16.7263	16.2769	16.2486	16.1394	16.1448	16.5996	16.5236	16.4553	16.7362
EST1_MOUSE	Ces1	Liver carboxylesterase 1	19.4672	20.0076	19.5935	19.7622	18.6797	18.633	19.0943	19.22	20.0908	19.6682	19.6405	19.6448	18.4905	18.5062	18.9215	18.6285
EST1C_MOUSE	Ces1c	Carboxylesterase 1C	17.4146	17.7156	17.8702	18.1561	17.5178	17.4586	17.5494	17.5455	17.8444	17.9474	17.4546	17.7946	17.4915	17.5666	17.6384	16.9923
EST1D_MOUSE	Ces1d	Carboxylesterase 1D	19.2171	19.538	19.3717	19.4006	20.5156	20.5096	20.3977	20.5639	19.385	19.1854	18.945	19.0086	20.384	20.2772	20.4221	19.7317
EST1E_MOUSE	Ces1e	Carboxylesterase 1E	15.0793	15.423	15.3365	15.5178	17.2112	17.3591	17.3832	17.3818	15.5557	15.3822	15.0565	15.0361	17.1169	17.0352	17.2405	16.9014
EST1F_MOUSE	Ces1f	Carboxylesterase 1F	18.6764	18.2986	18.5023	18.3464	19.6507	19.7186	19.535	19.6071	18.0106	17.8716	17.7333	17.3565	19.5152	19.2899	19.4068	19.045
EST2A_MOUSE	Ces2a	Pyrethroid hydrolase Ces2a	18.1277	18.6413	18.6903	18.6963	19.5886	19.5478	18.9889	18.9552	18.5948	18.4961	18.7193	18.4322	19.599	19.4508	19.4051	18.618
EST2C_MOUSE	Ces2c	Acylcarnitine hydrolase	18.9497	18.3013	18.7992	18.5929	19.268	19.1978	18.6933	18.6872	18.0789	18.1791	18.2902	17.9233	19.0003	18.9746	18.6007	19.1737
EST2E_MOUSE	Ces2e	Pyrethroid hydrolase Ces2e	17.9349	18.0462	18.0446	17.9683	18.3339	18.6634	18.3061	18.2499	17.524	17.6508	17.6575	17.6131	18.346	18.218	18.1651	18.2857
EST3A_MOUSE	Ces3a	Carboxylesterase 3A	20.7364	20.0859	20.372	20.2277	21.3221	21.3125	21.1544	21.3637	19.7355	19.9676	19.618	19.8766	21.2225	21.1235	20.9593	21.15
EST3B_MOUSE	Ces3b	Carboxylesterase 3B	17.9349	16.7989	17.5379	17.3833	19.1194	18.9828	19.4245	19.0895	17.279	16.8155	17.1907	16.9391	18.9416	18.7384	17.6233	18.8838
ESTD_MOUSE	Esd	S-formylglutathione hydrolase	19.5077	19.6519	19.4704	19.5158	19.4451	19.4172	19.4797	19.4474	19.6599	19.4939	19.4668	19.521	19.3469	19.2871	19.3851	19.3672
ESYT1_MOUSE	Esyt1	Extended synaptotagmin-1	17.0083	17.3137	17.1095	17.1305	16.0278	15.9935	16.0237	16.2022	16.696	16.8318	16.7669	17.0651	16.0847	16.1391	15.9358	16.1049
ESYT2_MOUSE	Esyt2	Extended synaptotagmin-2	15.5874	15.7315	15.5956	15.7276	15.2154	15.3861	15.3489	15.3046	15.5698	15.5494	15.5389	15.6615	15.6469	15.4342	14.9736	15.3576
ETFA_MOUSE	Etfa	Electron transfer flavoprotein subunit alpha, mitochondrial	20.4982	20.2321	20.4602	20.3346	20.944	20.8025	20.9938	20.9697	20.6047	20.259	20.358	20.284	20.9409	20.8186	20.9765	20.838
ETFB_MOUSE	Etfb	Electron transfer flavoprotein subunit beta	20.7513	20.4965	20.6127	20.5617	21.0669	21.0121	21.1375	21.1247	20.6623	20.4703	20.5299	20.4951	21.0894	21.0071	21.1557	21.0285
ETFD_MOUSE	Etfdh	Electron transfer flavoprotein-ubiquinone oxidoreductase, mitochondrial	19.2848	19.276	19.1031	19.0936	19.5481	19.5115	19.6185	19.647	19.2856	19.0843	19.2577	19.1066	19.5875	19.4561	19.6287	19.5858
ETFR1_MOUSE	Etfrf1	Electron transfer flavoprotein regulatory factor 1	15.2738	NA	15.5548	15.4438	NA	16.2936	14.9696	15.5487	15.8263	15.8985	NA	15.3328	15.6021	15.7096	NA	15.4268
ETHE1_MOUSE	Ethe1	Persulfide dioxygenase ETHE1, mitochondrial	18.2069	17.9828	18.2684	18.0774	18.4165	18.3184	18.4409	18.3585	18.4602	17.9861	18.2461	17.9419	18.4897	18.3525	18.4224	18.3965
ETV6_MOUSE	Etv6	Transcription factor ETV6	15.0764	14.7947	15.4689	15.1967	NA	NA	15.1014	NA	14.9059	14.9777	15.0039	15.1595	NA	14.8304	NA	14.4856
EVA1A_MOUSE	Eva1a	Protein eva-1 homolog A	18.7947	19.1363	18.7201	18.8264	18.5827	18.9147	18.7744	18.9211	18.6662	18.8348	18.7898	19.0252	18.6267	18.7926	18.7226	18.7001
EVI5_MOUSE	Evi5	Ecotropic viral integration site 5 protein	15.4112	15.2267	15.2526	15.4016	15.4735	15.5191	15.4709	15.5499	15.3922	15.4509	15.3777	15.1825	15.3724	15.2379	15.6938	15.3264
EVL_MOUSE	Evl	Ena/VASP-like protein	16.6334	16.8783	16.8297	16.5132	12.0915	1.73328	NA	1.82923	16.3117	16.634	16.7053	16.8103	12.3572	12.5183	NA	1.82923
EWS_MOUSE	Ewsr1	RNA-binding protein EWS	16.8714	16.7584	16.8168	16.384	16.6241	16.6096	16.7097	16.6049	16.7438	16.8953	17.0764	16.9183	16.7288	16.9729	17.0403	17.2613
EXOC1_MOUSE	Exoc1	Exocyst complex component 1	15.406	15.3044	16.0253	15.6442	14.8703	14.99	14.99	14.7349	15.3408	15.4845	15.3341	15.6882	15.2422	15.3222	14.7867	15.0286
EXOC2_MOUSE	Exoc2	Exocyst complex component 2	15.3123	15.8553	15.8195	15.6667	NA	NA	NA	NA	15.6047	15.8381	15.6842	16.0154	NA	NA	NA	NA
EXOC3_MOUSE	Exoc3	Exocyst complex component 3	15.0911	15.1272	15.3262	15.2948	14.3564	14.7812	14.6456	14.4376	14.9357	15.2367	14.585	15.2351	14.9462	14.8134	14.5531	14.8566
EXOC4_MOUSE	Exoc4	Exocyst complex component 4	15.1179	15.5328	15.3354	15.4701	14.931	14.8779	14.8782	14.7284	15.2	15.3786	15.1449	15.4167	14.958	15.0178	14.8609	15.0606
EXOC6_MOUSE	Exoc6	Exocyst complex component 6	14.1071	14.6492	13.8033	15.1479	13.9959	14.0956	13.7171	13.573	14.5664	14.2219	13.8754	NA	13.345	NA	13.686	13.6031
EXOC7_MOUSE	Exoc7	Exocyst complex component 7	13.8943	14.0045	13.9509	14.4816	NA	13.8189	13.5049	13.9821	14.708	14.7995	13.7808	14.329	13.5049	13.5056	13.2141	14.4504
EXOC8_MOUSE	Exoc8	Exocyst complex component 8	16.0288	16.0256	15.9016	15.8624	15.6306	15.6993	15.5623	15.5875	15.7545	15.9078	16.1856	15.9828	15.5123	15.5436	15.669	15.7412
EXOS1_MOUSE	Exosc1	Exosome complex component CSL4	16.153	16.4044	16.2817	16.1786	16.2532	15.9771	15.9808	15.9187	16.3157	16.3396	16.4957	16.5336	15.9837	15.9294	6.10127	16.01
EXOS2_MOUSE	Exosc2	Exosome complex component RRP4	16.089	16.5992	16.389	16.6293	16.3644	16.0366	15.749	16.2053	16.356	16.1578	16.5725	16.5891	16.3538	16.1846	16.061	16.0179
EXOS3_MOUSE	Exosc3	Exosome complex component RRP40	16.5421	16.6742	16.5386	16.7159	16.4849	16.3298	16.2588	16.2087	16.5853	16.421	16.3712	16.526	16.4386	16.4456	14.8635	16.2248
EXOS4_MOUSE	Exosc4	Exosome complex component RRP41	15.6553	15.9769	16.2594	16.2323	15.6035	15.3185	15.309	15.5112	15.9804	15.6426	15.8738	16.312	15.4218	15.3306	15.3	15.3447
EXOS5_MOUSE	Exosc5	Exosome complex component RRP46	15.2886	15.6306	15.2847	15.3952	15.413	15.4633	15.2588	15.3197	15.3762	15.6704	15.6182	15.4486	15.3957	15.413	15.4535	15.6062
EXOS6_MOUSE	Exosc6	Exosome complex component MTR3	16.9566	16.8348	17.03	17.0435	16.9522	16.8165	16.844	16.9035	16.9382	17.0033	17.1414	16.9498	16.8801	16.7374	16.8316	16.998
EXOS7_MOUSE	Exosc7	Exosome complex exonuclease RRP42	14.4231	14.7771	14.7575	15.0616	14.2332	14.51	14.1558	14.4027	14.6671	14.3476	14.703	14.8286	14.6521	14.9015	14.8655	14.5922
EXOS8_MOUSE	Exosc8	Exosome complex component RRP43	16.5036	16.6813	16.6505	16.5718	16.7732	16.3833	16.5567	16.6228	16.554	16.5421	16.5923	16.602	16.5451	16.5397	16.453	16.7225
EXOS9_MOUSE	Exosc9	Exosome complex component RRP45	16.0251	16.1822	15.9335	16.0893	16.0371	16.0132	15.942	16.1008	16.0126	16.0922	16.0905	16.2173	15.9716	16.0535	15.846	16.0391
EXOSX_MOUSE	Exosc10	Exosome component 10	14.4612	NA	14.5123	NA	14.1888	14.3785	14.5038	14.3805	14.3526	14.4923	14.5866	NA	13.7177	14.1701	13.9714	14.3129
EZRI_MOUSE	Ezr	Ezrin	15.989	16.0268	15.841	15.751	15.2996	14.6978	14.7724	14.6482	15.4614	15.7974	15.7569	15.9915	14.8648	15.0365	14.4358	14.9889
F107B_MOUSE	Fam107b	Protein FAM107B	14.2456	13.9025	14.1888	NA	13.4438	14.1438	13.4046	13.7586	13.9021	14.4429	NA	14.4176	13.8058	14.1673	13.3255	14.0212
F10A1_MOUSE	St13	Hsc70-interacting protein	18.6224	18.3827	18.5652	18.4711	18.6234	18.5468	18.3942	18.4696	18.1229	18.3511	18.32	18.4329	18.5175	18.4809	18.4587	18.5864
F10C1_MOUSE	Fra10ac1	Protein FRA10AC1 homolog	NA	NA	13.5349	NA	14.1232	14.036	14.1306	13.9103	14.1219	13.6707	13.5963	NA	13.9708	NA	13.4796	13.7839
F1142_MOUSE	Fam114a2	Protein FAM114A2	16.3929	16.4097	16.42	16.6795	16.0671	16.0424	16.0711	16.0729	16.0298	16.4517	16.065	16.5156	16.2493	16.2291	16.0519	16.5048
F120A_MOUSE	FAM120A	Constitutive coactivator of PPAR-gamma-like protein 1	17.0961	17.343	17.0209	17.0584	16.7887	16.89	16.8052	16.904	16.8823	17.0281	17.0388	17.1149	16.6961	16.8298	16.7633	16.9797
F126B_MOUSE	Fam126b	Protein FAM126B	NA	NA	14.972	NA	15.8964	16.2251	15.2871	15.6289	NA	NA	NA	NA	NA	15.582	15.1846	15.5807
F136A_MOUSE	Fam136a	Protein FAM136A	16.939	15.2875	17.3192	16.2164	16.2522	17.007	16.9956	16.8854	17.1333	17.0319	16.3219	16.7969	16.7456	16.5876	16.6762	16.8611
F13A_MOUSE	F13a1	Coagulation factor XIII A chain	16.378	16.5934	16.3069	16.2178	15.1195	15.5029	15.5121	15.4615	15.5522	16.3123	16.061	16.5179	14.9867	15.1218	15.039	14.9681
F13B_MOUSE	F13b	Coagulation factor XIII B chain	16.2107	15.9219	16.2979	16.5783	16.3473	16.2735	16.3358	16.198	16.3479	16.6777	16.337	16.2993	16.4408	16.2867	NA	16.1663
F162A_MOUSE	Fam162a	Protein FAM162A	17.9752	17.628	17.6616	17.7045	17.1842	17.8894	17.441	17.609	17.8542	17.8667	17.434	17.8194	17.6911	17.7893	17.5882	17.5723
F16P1_MOUSE	Fbp1	Fructose-1,6-bisphosphatase 1	19.7033	19.3182	19.6188	19.6643	20.1581	20.1275	20.2224	20.0708	19.6596	19.4691	19.3522	19.5044	20.2098	20.0725	20.0991	20.0984
F185A_MOUSE	Fam185a	Protein FAM185A	14.6881	NA	14.9988	NA	14.9789	15.1087	15.0141	15.0395	15.0861	14.843	14.9002	NA	15.0356	14.554	NA	14.7999
F210A_MOUSE	Fam210a	Protein FAM210A	15.8393	15.3942	15.5837	15.8078	15.5164	15.5446	15.8388	15.4742	15.6009	15.6834	15.9857	15.4742	15.8084	15.4368	16.0611	15.6367
F210B_MOUSE	Fam210b	Protein FAM210B, mitochondrial	17.1169	15.1015	16.7882	17.169	17.0966	17.4962	17.3027	17.3422	17.1367	17.0514	16.7807	16.9572	17.0635	17.3228	17.3271	17.1551
F234A_MOUSE	Fam234a	Protein FAM234A	16.2444	16.1419	16.1013	16.1698	16.6634	16.5618	16.4114	16.5238	16.0001	15.9795	16.0018	16.0926	16.5085	16.4013	16.2672	16.4019
F241A_MOUSE	Fam241a	Uncharacterized protein FAM241A	14.5419	14.7725	13.9804	13.9458	NA	NA	NA	NA	NA	13.2401	NA	14.3316	NA	NA	NA	NA
F261_MOUSE	Pfkfb1	6-phosphofructo-2-kinase/fructose-2,6-bisphosphatase 1	17.9449	17.9898	17.786	17.931	17.6063	17.923	17.779	17.9068	17.8095	18.0134	17.9365	17.9072	17.8005	17.9784	18.124	18.1086
F2Z3U3_MOUSE	Raph1	Ras association (RalGDS/AF-6) and pleckstrin homology domains 1	15.7468	15.7719	15.864	15.506	15.2807	15.3983	15.4299	15.3772	15.4754	15.4857	15.6924	15.7896	15.3859	15.3673	15.3674	15.4678
F6RUD1_MOUSE	Golim4	Golgi integral membrane protein 4 (Fragment)	17.2249	17.4804	17.0324	16.8272	16.8625	17.0093	16.8854	16.9027	16.9613	17.0738	16.7999	17.0436	16.8664	17.1107	16.7068	17.0012
F6S4K9_MOUSE	Epb41	Protein 4.1 (Fragment)	16.4841	16.5722	16.5365	16.1614	16.4203	16.4755	16.38	16.4124	16.2903	16.2854	16.3544	16.412	16.3772	16.3028	14.466	16.7766
F6T8X6_MOUSE	Sec16a	Protein transport protein Sec16A (Fragment)	14.7825	15.5374	NA	NA	14.7537	NA	15.1116	15.3428	NA	14.7537	14.6578	15.0414	15.2496	15.6954	15.3543	15.6168
F6TFN2_MOUSE	Lmo7	LIM domain only 7 (Fragment)	15.645	15.3673	15.3702	15.3368	15.0423	14.9678	15.0067	15.136	15.3572	15.4213	15.3818	15.3989	14.9468	15.1151	15.2635	15.3307
F6TUL9_MOUSE	Vsig4	V-set and immunoglobulin domain-containing 4	14.4946	14.6408	14.5301	14.6787	14.7259	14.3887	14.3433	14.3318	15.266	15.1764	15.4822	15.3883	14.9014	14.8866	14.7856	14.4666
F6U5V1_MOUSE	Larp1b	La ribonucleoprotein domain family, member 1B	14.5582	14.5436	14.8037	14.5677	14.7348	14.9097	14.9934	15.0548	14.5825	14.5649	14.0396	14.5851	14.8892	14.9385	14.5408	15.0379
F6VRP8_MOUSE	Lgals3bp	Galectin-3-binding protein (Fragment)	17.0991	17.1493	17.8176	17.1677	15.8308	15.5193	15.8041	16.2779	17.0457	16.7496	16.4555	16.7397	15.7046	15.4092	14.9146	14.8507
F6WHQ7_MOUSE	Gstm1	Glutathione S-transferase Mu 1 (Fragment)	17.1685	17.6796	17.1177	17.2847	15.0172	14.4746	14.814	14.738	18.0441	17.8712	17.8715	17.0179	16.1966	NA	15.0821	NA
F6XWD4_MOUSE	Ppp1r12c	Protein phosphatase 1 regulatory subunit 12C (Fragment)	14.9466	12.113	15.2176	14.045	NA	NA	NA	13.1517	12.8499	14.4482	NA	14.9204	13.6302	14.8988	14.3263	NA
F6YWB5_MOUSE	Tmem256	Transmembrane protein 256 (Fragment)	18.9468	18.8364	18.4685	18.5562	19.1101	19.179	19.0343	19.1231	18.0875	18.6979	19.148	18.7402	19.0824	19.4036	19.4447	19.3182
F6ZGI7_MOUSE	Mocs2	Molybdopterin synthase sulfur carrier subunit	16.9817	16.8224	17.2729	16.815	17.0453	16.845	17.3002	16.7925	17.1783	16.649	16.2016	16.8252	16.9788	16.9131	17.2112	16.8961
F7BAE9_MOUSE	Trf	Transferrin (Fragment)	16.6669	17.0698	16.988	17.313	14.9411	15.3102	14.8629	14.5607	15.7706	16.263	15.4934	16.3019	16.0835	16.4183	14.0566	16.0467
F7BJK1_MOUSE	Pcdh1	Protocadherin 1 (Fragment)	15.4684	15.4477	15.3855	15.4684	16.0107	15.9067	15.8565	15.83	15.4684	15.4684	15.4684	15.5008	15.8981	15.8468	16.0351	16.0912
F7D3P8_MOUSE	Atp5o	ATP synthase subunit O, mitochondrial (Fragment)	17.6347	17.2214	18.6288	17.9518	17.5437	18.029	17.8022	17.5814	18.5279	18.199	17.084	17.8248	18.5443	17.6618	17.1095	18.171
F7DBQ0_MOUSE;Q3TML0_MOUSE	Pdia6	Protein disulfide-isomerase A6	20.9393	21.1361	21.2301	21.4069	20.8463	20.787	20.4351	20.72	20.9871	21.0459	21.0167	20.9054	20.7428	20.751	20.3072	20.8023
F8VPK0_MOUSE	Ttc37	Tetratricopeptide repeat domain 37	16.2013	16.1831	16.4067	16.4485	16.1351	16.0988	15.789	16.1351	16.3666	16.4619	16.4064	16.5686	16.3255	16.4225	15.9654	16.3357
F8VPN4_MOUSE	Agl	4-alpha-glucanotransferase	17.3263	16.6543	17.057	16.6788	17.986	18.1203	18.1793	18.2783	16.8234	16.7037	16.4724	16.5642	18.1356	17.9465	18.0131	17.9231
F8VPP8_MOUSE	Zc3h7b	Zinc finger CCCH type-containing 7B	14.2471	NA	15.0601	NA	14.4546	14.9756	14.8805	14.2872	14.057	14.9401	15.1543	NA	14.5182	12.4225	14.9072	14.9602
F8VQ05_MOUSE	Fryl	FRY-like transcription coactivator	14.6763	14.3997	15.0115	15.0161	13.0642	13.0779	13.2042	13.2042	14.6706	14.2102	14.3166	14.7387	13.7451	13.7604	13.2862	13.2299
F8VQC1_MOUSE	Srp72	Signal recognition particle subunit SRP72	17.2671	17.2963	17.0819	17.1839	17.3619	17.4248	17.3634	17.3271	17.0872	17.1736	17.283	17.1259	17.3338	17.2091	17.1065	17.4849
F8VQG4_MOUSE;Q31093_MOUSE	H2-M3;H2-T24	Histocompatibility 2, T region locus 24	14.984	15.2823	14.9315	14.9746	NA	NA	NA	NA	14.9786	14.9292	15.0266	15.1919	NA	NA	NA	NA
F8WIE5_MOUSE	Hectd1	HECT-type E3 ubiquitin transferase	14.4561	14.5229	14.4013	14.4515	14.3177	14.5633	14.2239	14.4034	14.2502	14.2346	14.4117	14.4183	14.2502	14.2502	14.2239	14.3122
F91A1_MOUSE	Fam91a1	Protein FAM91A1	14.7116	15.1141	16.7515	16.5622	14.9671	13.7571	NA	13.7476	16.0183	16.1911	16.1104	15.8101	16.093	15.7081	14.9269	15.1571
FA10_MOUSE	F10	Coagulation factor X	17.1764	17.7076	17.3209	17.4058	16.8878	16.9247	16.5999	16.6838	17.2472	17.9216	17.414	17.4105	16.4869	16.7612	16.6865	16.5041
FA11_MOUSE	F11	Coagulation factor XI	15.3397	15.3345	15.3345	15.3843	15.4693	15.6192	15.7102	15.6513	15.3327	15.5082	15.5867	15.3345	15.478	15.5075	15.3861	15.7547
FA12_MOUSE	F12	Coagulation factor XII	17.4881	17.6665	17.7353	17.7559	17.1377	17.3397	17.1794	17.5338	17.2102	17.4606	17.2679	17.5934	17.0682	17.0944	14.7276	17.0234
FA5_MOUSE	F5	Coagulation factor V	15.868	15.9544	15.8226	15.9258	15.6103	15.5117	15.3804	15.4641	15.6281	15.9035	15.573	16.0126	15.5295	15.7323	15.391	15.5301
FA83H_MOUSE	Fam83h	Protein FAM83H	15.7121	16.1353	15.8761	16.1085	15.4109	15.2515	15.3064	15.3634	15.7624	15.966	15.8406	16.0853	15.4626	15.612	15.5549	15.687
FA9_MOUSE	F9	Coagulation factor IX	17.5641	17.9078	17.8648	17.8154	17.1191	16.9565	16.8109	16.7907	17.9409	17.701	17.8099	18.1698	17.1066	17.2071	16.9035	17.0766
FA98A_MOUSE	Fam98a	Protein FAM98A	16.6943	16.7273	16.5773	16.6597	16.8269	16.8994	16.5389	16.8884	16.5706	16.6134	16.738	16.7347	16.9651	16.9128	17.0001	16.9199
FA98B_MOUSE	Fam98b	Protein FAM98B	17.2991	17.2695	17.2638	17.2307	16.7238	16.7907	16.8684	17.0719	17.1287	17.109	17.2482	17.2351	16.5884	16.7836	16.7973	16.9979
FAAA_MOUSE	Fah	Fumarylacetoacetase	20.8298	20.8055	20.7518	20.791	21.1181	21.0386	21.156	21.2009	20.932	20.7369	20.64	20.8115	20.9574	20.8651	20.9691	21.1525
FAAH1_MOUSE	Faah	Fatty-acid amide hydrolase 1	17.867	17.701	17.7463	17.6989	17.9571	18.0368	18.031	18.1102	17.8331	17.6241	17.5929	17.6415	18.1758	17.9395	17.8102	17.8338
FABD_MOUSE	Mcat	Malonyl-CoA-acyl carrier protein transacylase, mitochondrial	16.2083	16.4488	16.1068	16.2272	16.5084	16.3955	16.4779	16.6626	16.4158	16.305	16.5891	16.3325	16.3919	16.4516	16.5965	16.5286
FABP4_MOUSE	Fabp4	Fatty acid-binding protein, adipocyte	18.4026	18.4379	18.2356	18.6409	17.9465	17.6251	17.5027	17.58	18.9022	18.7533	18.4188	19.4313	17.9406	17.7126	17.9034	18.0787
FABP5_MOUSE	Fabp5	Fatty acid-binding protein 5	17.8137	17.7026	17.7389	17.6074	19.1182	18.7172	18.1498	18.4654	17.3678	17.3351	17.0103	17.837	19.0802	18.8583	16.9118	18.43
FABP6_MOUSE	Fabp6	Gastrotropin	NA	NA	NA	NA	NA	NA	NA	NA	15.9745	NA	17.4728	16.1422	NA	16.7135	14.8421	NA
FABP7_MOUSE	Fabp7	Fatty acid-binding protein, brain	15.4425	15.0699	15.1624	15.285	13.7011	13.4083	13.4877	13.4877	14.7946	14.8056	14.633	14.7215	13.5457	13.4877	13.2266	13.5894
FABPI_MOUSE	Fabp2	Fatty acid-binding protein, intestinal	17.0676	16.5107	17.4294	15.7739	17.8377	18.0507	18.1051	18.029	17.1138	17.305	16.9713	16.8863	17.6513	17.2582	17.9908	17.8545
FABPL_MOUSE	Fabp1	Fatty acid-binding protein, liver	20.9318	20.1533	20.7001	20.4553	22.2858	22.0404	22.2566	22.2021	20.1398	20.1224	19.9385	20.0294	22.1268	21.8631	22.0247	21.9818
FACE1_MOUSE	Zmpste24	CAAX prenyl protease 1 homolog	17.1639	17.2086	17.2113	17.2941	16.7715	16.8835	16.8509	16.8561	17.0079	16.9216	16.9665	17.1077	16.8696	16.8938	16.7215	16.6111
FAD1_MOUSE	Flad1	FAD synthase	16.6126	16.5704	16.5254	16.5552	16.5725	16.6813	16.672	16.6136	16.458	16.5385	16.5304	16.4604	16.5639	16.4951	16.5893	16.6294
FADD_MOUSE	Fadd	FAS-associated death domain protein	15.9996	16.2954	16.4198	16.2553	15.8309	15.7894	15.9879	16.2437	15.9457	16.0649	16.045	16.3365	16.1567	16.1013	15.958	15.6812
FADS1_MOUSE	Fads1	Acyl-CoA (8-3)-desaturase	16.2525	16.46	16.113	16.3065	16.4926	16.6938	16.4612	16.5564	16.2292	16.241	16.1557	16.1671	16.5908	16.5366	16.5494	16.4265
FADS2_MOUSE	Fads2	Acyl-CoA 6-desaturase	16.1936	16.3329	16.3024	16.5022	16.9275	17.2884	16.7702	16.9319	16.261	16.4914	16.0457	15.9887	17.1175	17.106	16.8573	17.1338
FADS6_MOUSE	Fads6	Fatty acid desaturase 6	16.0318	16.1144	15.9786	16.0728	15.9666	16.207	15.9662	16.0156	16.111	15.9493	15.7911	15.9659	15.9659	16.1351	15.9662	15.9662
FAF1_MOUSE	Faf1	FAS-associated factor 1	16.2127	16.3437	16.2973	16.1849	16.2246	16.2884	16.1541	16.2636	16.1639	16.1639	16.0027	16.2089	16.0865	16.2048	16.1545	16.225
FAF2_MOUSE	Faf2	FAS-associated factor 2	16.5455	16.823	16.595	16.5816	16.4151	16.5382	16.3952	16.452	16.4539	16.5661	16.6899	16.5982	16.4723	16.4792	16.5238	16.4544
FAHD1_MOUSE	Fahd1	Acylpyruvase FAHD1, mitochondrial	17.8244	17.682	17.6254	17.6984	18.3193	18.303	18.3989	18.5453	17.8564	17.528	17.7244	17.6834	18.4862	18.4485	18.6133	18.3519
FAK1_MOUSE	Ptk2	Focal adhesion kinase 1	16.1518	16.2169	16.6554	16.5483	16.2187	15.7653	16.1263	15.7267	16.3392	16.2729	16.4154	16.5247	16.0421	15.7669	15.7132	16.0461
FAK2_MOUSE	Ptk2b	Protein-tyrosine kinase 2-beta	15.9559	15.8248	16.0664	15.8647	15.8506	15.5911	15.5138	15.885	15.7847	15.9857	15.6775	16.0624	14.4141	15.655	16.0682	15.7064
FAKD2_MOUSE	Fastkd2	FAST kinase domain-containing protein 2, mitochondrial	16.0027	16.1192	15.9047	15.8738	16.1456	15.8747	15.9271	15.8426	16.0718	15.9047	15.9664	15.9242	16.014	15.8611	15.8691	16.0853
FAKD4_MOUSE	Tbrg4	FAST kinase domain-containing protein 4	15.7215	15.7488	15.7896	15.7439	15.9369	16.0948	15.9153	15.9823	15.8311	15.6878	15.6146	15.7325	16.0774	16.1922	15.9078	16.0914
FAKD5_MOUSE	Fastkd5	FAST kinase domain-containing protein 5, mitochondrial	13.8635	14.2082	14.6596	15.4128	12.4706	13.1855	13.5924	13.5542	14.4036	14.8408	14.9301	13.858	14.7221	14.4434	NA	14.3738
FAM3C_MOUSE	Fam3c	Protein FAM3C	16.4279	16.3204	16.3526	16.2044	16.2931	16.2506	16.1967	15.9963	16.2038	16.4421	16.4824	16.6078	16.0987	16.0194	16.0378	16.3902
FARP1_MOUSE	Farp1	FERM, ARHGEF and pleckstrin domain-containing protein 1	16.0474	16.1977	16.0466	16.0574	16.0525	16.1689	16.0748	16.0474	16.0192	16.0483	16.2113	16.0474	16.1119	16.1244	16.0201	16.3507
FARP2_MOUSE	Farp2	FERM, ARHGEF and pleckstrin domain-containing protein 2	15.7795	16.1493	15.8906	15.9496	15.8371	15.9755	15.647	15.7851	15.9315	16.1331	16.1903	16.0949	16.062	16.0861	15.8454	16.1266
FAS_MOUSE	Fasn	Fatty acid synthase	18.2831	18.1975	18.3187	18.2999	18.6399	18.8569	19.2545	18.9186	18.0073	18.5018	18.6542	18.1252	18.9445	18.7982	18.8608	19.1839
FBLL1_MOUSE	Fbll1	rRNA/tRNA 2'-O-methyltransferase fibrillarin-like protein 1	15.5814	NA	NA	15.4173	15.7161	15.6387	16.2387	15.9983	NA	14.5054	13.8589	14.9209	NA	14.41	14.0314	14.7709
FBLN1_MOUSE	Fbln1	Fibulin-1	14.8515	14.9473	14.5768	14.4028	14.1076	13.802	13.8378	13.6804	14.1317	14.3383	14.9503	15.2035	13.886	14.0793	13.5979	13.802
FBLN5_MOUSE	Fbln5	Fibulin-5	13.2796	14.2737	12.6435	12.2862	13.4934	13.5214	13.585	13.4239	13.8968	13.4059	13.9235	14.1871	13.5397	13.107	NA	13.8647
FBRL_MOUSE	Fbl	rRNA 2'-O-methyltransferase fibrillarin	16.8065	17.0455	16.9422	16.978	17.2295	17.0263	16.8672	16.9596	16.8763	16.8545	16.8669	16.9609	17.0588	16.9489	16.8284	17.1048
FBX10_MOUSE	Fbxo10	F-box only protein 10	18.1131	18.2058	17.7743	17.9924	18.4059	18.2978	18.2899	18.5306	17.8324	18.0194	18.0421	17.9187	18.3966	18.2896	18.4431	18.4696
FBX21_MOUSE	Fbxo21	F-box only protein 21	14.8627	15.0261	14.915	15.2073	15.1994	14.7664	15.124	15.2008	15.4489	15.1867	15.1373	15.5068	15.5559	15.0148	14.8676	15.0158
FBX22_MOUSE	Fbxo22	F-box only protein 22	17.117	17.3767	17.1989	17.2217	16.9318	16.9221	16.9828	17.0468	16.9852	17.08	17.177	17.0931	16.893	16.8814	16.9836	17.0717
FBX3_MOUSE	Fbxo3	F-box only protein 3	15.8206	16.1523	15.8443	15.9122	16.048	15.9582	15.8004	16.0431	16.0192	15.9945	15.9652	15.9424	16.0506	16.0261	16.3597	15.926
FBX4_MOUSE	Fbxo4	F-box only protein 4	16.9052	16.8918	17.0936	17.2082	16.423	NA	16.7136	NA	17.3055	18.2046	16.7805	18.1479	16.8238	16.7924	NA	17.0665
FBX6_MOUSE	Fbxo6	F-box only protein 6	17.6755	17.8354	17.3123	17.4467	16.7585	16.8593	16.734	17.0538	17.4723	17.3666	17.4794	17.4755	16.9767	16.9305	16.5992	17.0202
FBX7_MOUSE	Fbxo7	F-box only protein 7	13.0485	13.432	13.267	13.1829	12.6173	13.007	NA	13.7372	12.7784	12.681	12.6615	12.9418	12.1461	12.6173	12.8474	NA
FCERG_MOUSE	Fcer1g	High affinity immunoglobulin epsilon receptor subunit gamma	18.3273	18.6315	18.0967	18.3703	12.3864	NA	13.09	NA	18.1492	18.5351	17.963	18.6196	13.1263	15.7478	13.836	NA
FCGR1_MOUSE	Fcgr1	High affinity immunoglobulin gamma Fc receptor I	17.3268	17.59	17.1628	17.5991	NA	NA	NA	NA	17.001	17.8121	17.3101	17.5988	NA	NA	NA	NA
FCGR2_MOUSE	Fcgr2	Isoform IIB2 of Low affinity immunoglobulin gamma Fc region receptor II	16.8391	17.1948	16.7816	16.9707	16.4584	16.4092	16.7046	16.8442	17.1211	17.0452	17.1694	17.2851	16.5926	16.8722	16.8294	16.2925
FCGR3_MOUSE	Fcgr3	Low affinity immunoglobulin gamma Fc region receptor III	13.8948	14.4241	13.3996	13.9479	NA	NA	NA	NA	12.9146	13.68	13.8581	14.4335	NA	NA	NA	NA
FCGR4_MOUSE	Fcgr4	Low affinity immunoglobulin gamma Fc region receptor IV	16.8972	17.5132	16.9332	16.8992	NA	NA	NA	NA	17.006	17.0771	17.1662	17.4365	NA	NA	NA	NA
FCGRN_MOUSE	Fcgrt	IgG receptor FcRn large subunit p51	15.016	15.3417	14.9206	14.8712	15.1757	15.0047	15.4266	15.5982	14.9059	15.016	15.0048	15.0881	15.3691	15.2379	14.1782	15.016
FCHO2_MOUSE	Fcho2	F-BAR domain only protein 2	16.7876	16.8554	16.6092	16.6852	16.4321	16.3669	16.2418	16.4689	16.7268	16.7609	16.571	16.7021	16.4126	16.4295	16.133	16.477
FCL_MOUSE	Gfus	GDP-L-fucose synthase	16.9967	17.1368	16.8955	16.9577	17.182	17.1246	17.0454	17.0718	16.8356	16.846	16.8784	16.916	17.0523	16.8908	17.0518	16.9748
FCSK_MOUSE	Fcsk	L-fucose kinase	16.3513	16.5731	16.1367	16.3573	16.5266	16.5927	16.3092	16.5184	16.2442	16.3523	16.4282	16.4018	16.2936	16.304	16.4098	16.4642
FDFT_MOUSE	Fdft1	Squalene synthase	17.2701	17.3498	17.0834	17.0196	16.5656	16.9742	16.7869	16.9099	16.1703	16.5469	16.6779	16.4645	16.6459	17.2203	16.8731	17.181
FDX2_MOUSE	Fdx2	Ferredoxin-2, mitochondrial	17.0062	16.9639	16.8879	16.9974	17.2636	17.1294	17.0831	17.2605	16.7167	16.745	16.6254	17.0146	17.0963	17.3021	17.201	17.2451
FEN1_MOUSE	Fen1	Flap endonuclease 1	16.0778	16.401	15.8229	15.9402	NA	14.8185	NA	NA	15.5721	15.832	15.931	15.8133	NA	14.1734	NA	NA
FERM2_MOUSE	Fermt2	Fermitin family homolog 2	17.0384	17.2691	16.9396	16.9313	16.7774	16.8098	16.7697	16.9223	16.9738	16.9767	17.058	17.1743	16.7873	16.7813	16.7886	16.8241
FETUA_MOUSE	Ahsg	Alpha-2-HS-glycoprotein	17.2114	17.1902	17.4365	17.3768	16.9877	17.0746	17.3828	17.1198	17.0628	17.8497	17.385	17.8087	17.0284	17.3088	16.2635	17.1402
FETUB_MOUSE	Fetub	Fetuin-B	16.1032	16.6843	16.412	16.7297	16.2363	16.1792	16.2229	16.2923	16.6718	16.7884	16.7998	16.8887	16.0466	16.1944	16.2377	16.0987
FGD2_MOUSE	Fgd2	FYVE, RhoGEF and PH domain-containing protein 2	15.8976	16.1087	16.0322	16.1818	15.6765	15.3614	15.1588	15.0043	15.8114	16.126	16.2943	16.3881	NA	NA	NA	15.7272
FGF1_MOUSE	Fgf1	Fibroblast growth factor 1	15.2808	15.6217	15.4038	15.3315	15.4085	15.4631	15.8515	15.9725	15.12	14.9832	14.9445	15.1888	15.7286	15.3639	15.8795	15.6679
FGGY_MOUSE	Fggy	FGGY carbohydrate kinase domain-containing protein	17.1048	17.0028	17.1161	17.2301	17.2772	17.4072	17.3169	17.4699	17.2267	17.1597	17.0351	17.2267	17.3673	17.3009	17.3245	17.3839
FGL1_MOUSE	Fgl1	Fibrinogen-like protein 1	17.0017	17.2707	16.9821	16.6539	15.1086	NA	NA	NA	16.4882	16.5274	16.6963	17.0149	15.1848	15.1848	15.7548	15.1848
FGR_MOUSE	Fgr	Tyrosine-protein kinase Fgr	16.6301	16.8182	16.6455	16.7564	16.1131	15.7936	NA	NA	16.318	16.7509	16.918	16.8298	15.3209	16.0815	NA	15.9683
FHI1B_MOUSE	Fhip1b	FHF complex subunit HOOK interacting protein 1B	NA	NA	NA	NA	NA	NA	13.5377	14.2228	14.3539	NA	13.6147	13.2652	NA	NA	13.7127	13.3864
FHI2A_MOUSE	Fhip2a	FHF complex subunit HOOK interacting protein 2A	14.3083	14.0591	14.0605	14.0677	14.1239	14.0363	14.054	14.1382	13.9514	14.1996	14.2813	14.2214	14.0301	14.2919	13.886	14.2632
FHIT_MOUSE	Fhit	Bis(5'-adenosyl)-triphosphatase	17.344	16.7742	16.9669	17.0118	17.5183	17.5575	17.6161	17.6939	17.4343	17.3001	17.0617	17.1083	17.4231	17.4316	17.8482	18.205
FHL1_MOUSE	Fhl1	Four and a half LIM domains protein 1	15.852	16.2568	15.8683	16.2405	15.8443	15.4667	15.3805	15.4939	16.5243	16.3282	16.6153	16.6872	15.6883	15.4746	15.6977	16.0134
FHL3_MOUSE	Fhl3	Four and a half LIM domains protein 3	14.0454	NA	12.4525	14.8912	NA	NA	NA	NA	11.8995	NA	NA	15.8454	NA	12.7484	NA	10.6242
FHOD1_MOUSE	Fhod1	FH1/FH2 domain-containing protein 1	15.7156	16.1249	16.1977	16.1393	14.6302	13.9487	13.5274	13.9419	16.1336	16.2682	16.3358	16.2799	13.9638	14.7537	13.4823	14.7037
FIBA_MOUSE	Fga	Fibrinogen alpha chain	18.052	18.0114	17.902	17.949	17.8731	17.9674	17.5634	17.8879	17.7584	17.8877	17.8237	17.82	17.7653	17.9358	17.9443	17.9804
FIBB_MOUSE	Fgb	Fibrinogen beta chain	18.9249	18.9721	18.7779	18.9938	18.5891	18.7666	18.3515	18.6309	18.6678	18.77	18.5712	18.8669	18.5197	18.6673	18.5267	18.6563
FIBG_MOUSE	Fgg	Fibrinogen gamma chain	17.7671	17.7759	17.75	17.8594	17.6079	17.7116	17.3525	17.6005	17.5118	17.6266	17.5022	17.5716	17.495	17.5619	17.656	17.6107
FINC_MOUSE	Fn1	Fibronectin	17.6628	17.9821	17.6706	18.039	17.0751	17.0627	16.8124	17.1695	17.8092	17.8218	17.9107	18.1849	17.2269	17.1632	17.134	17.1711
FIP1_MOUSE	Fip1l1	Pre-mRNA 3'-end-processing factor FIP1	16.0379	16.0068	16.015	15.8512	15.7252	15.6494	15.4444	15.6711	15.8075	16.1602	16.2721	16.4111	15.806	16.0218	14.8047	16.0393
FIS1_MOUSE	Fis1	Mitochondrial fission 1 protein	17.0019	16.3687	17.2078	16.934	16.1808	16.5154	16.3436	16.3988	16.8529	17.0266	16.3918	17.0737	16.2849	16.4841	16.1352	16.218
FITM2_MOUSE	Fitm2	Acyl-coenzyme A diphosphatase FITM2	17.2597	17.336	16.9622	16.9479	17.2157	17.7431	17.4015	17.484	17.0673	16.9345	16.7499	16.8279	17.4014	17.3639	17.5266	17.2506
FKB11_MOUSE	Fkbp11	Peptidyl-prolyl cis-trans isomerase FKBP11	17.2453	17.1775	17.2404	17.4132	17.1815	17.229	16.8277	17.0898	17.1466	17.5423	17.2299	17.3339	17.2624	17.1996	16.5652	17.5965
FKB15_MOUSE	Fkbp15	FK506-binding protein 15	16.0996	16.4848	16.2207	16.6372	15.7644	15.4493	15.7498	15.629	16.2558	16.4096	16.4749	16.7707	15.6806	15.9348	15.9176	15.8854
FKB1A_MOUSE	Fkbp1a	Peptidyl-prolyl cis-trans isomerase FKBP1A	16.8924	16.8517	17.1508	16.6674	16.7251	16.3942	16.4625	16.4392	16.5472	16.6507	16.7377	16.9372	16.5465	16.4725	16.286	16.4438
FKBP2_MOUSE	Fkbp2	Peptidyl-prolyl cis-trans isomerase FKBP2	16.1091	16.021	16.0708	15.9558	16.204	15.9897	16.333	16.1869	15.8486	15.8724	15.7769	15.974	16.0598	15.8586	15.9037	15.9589
FKBP3_MOUSE	Fkbp3	Peptidyl-prolyl cis-trans isomerase FKBP3	18.0661	17.9485	18.0207	18.0116	18.1334	18.1132	18.016	18.2127	17.9051	17.8979	17.8114	17.997	17.9917	18.1149	18.2026	18.1834
FKBP4_MOUSE	Fkbp4	Peptidyl-prolyl cis-trans isomerase FKBP4	17.774	17.2356	17.6051	17.5537	18.1694	18.2021	18.125	18.1639	17.2184	17.3605	17.5543	17.3498	17.8006	17.885	17.9054	18.102
FKBP5_MOUSE	Fkbp5	Peptidyl-prolyl cis-trans isomerase FKBP5	17.3928	17.3545	17.1231	17.0507	16.2834	16.2746	16.2227	16.3942	17.2571	17.184	17.2171	17.2406	16.1654	16.408	16.6003	16.5807
FKBP8_MOUSE	Fkbp8	Isoform 2 of Peptidyl-prolyl cis-trans isomerase FKBP8	16.5469	16.539	16.4546	16.5261	16.7855	16.8803	16.6564	16.7649	16.3916	16.5245	16.4697	16.482	16.7281	16.7264	16.4592	16.6749
FKBP9_MOUSE	Fkbp9	Peptidyl-prolyl cis-trans isomerase FKBP9	16.0652	NA	15.5706	NA	NA	15.4126	NA	NA	NA	NA	NA	NA	NA	15.2353	NA	15.503
FLII_MOUSE	Flii	Protein flightless-1 homolog	16.219	16.5012	16.2503	16.2931	15.6227	15.8268	15.6451	15.7595	16.2631	16.2154	16.4084	16.5648	15.9468	16.0845	15.7067	15.8991
FLIP1_MOUSE	Filip1	Filamin-A-interacting protein 1	16.7563	NA	16.7109	16.0775	17.279	17.2746	17.263	17.3104	17.2321	17.1029	17.0765	16.5768	17.2519	17.3876	17.7153	17.5994
FLNA_MOUSE	Flna	Filamin-A	17.6947	17.4953	17.3782	17.251	16.284	15.9004	15.948	16.0497	17.045	17.1061	17.0336	17.35	16.0965	16.0819	15.944	16.1868
FLNB_MOUSE	Flnb	Filamin-B	17.7998	17.7824	17.7322	17.7032	17.6052	17.4958	17.4264	17.4153	17.7077	17.6741	17.6868	17.7712	17.5144	17.4507	17.4188	17.6041
FLNC_MOUSE	Flnc	Filamin-C	17.001	16.9635	16.9916	17.1117	16.6943	16.7511	16.3169	16.6369	17.1026	17.328	NA	17.0249	16.9707	17.1465	NA	17.346
FLOT1_MOUSE	Flot1	Flotillin-1	16.4554	16.6838	16.6349	16.634	16.1097	15.9504	15.8597	15.934	16.4799	16.5373	16.5143	16.5983	16.2148	16.2109	16.1155	15.8752
FLOT2_MOUSE	Flot2	Flotillin-2	16.3406	16.5555	16.4522	16.7408	15.9237	15.8938	15.9501	15.8731	16.4652	16.5856	16.3607	16.6271	16.3197	16.0955	15.9759	16.1284
FMC1_MOUSE	Fmc1	Protein FMC1 homolog	15.7354	16.1467	16.5143	16.0313	16.7004	16.8149	16.6743	16.1183	16.3151	16.2505	16.4497	15.626	16.3653	16.8419	16.9033	16.1972
FMNL1_MOUSE	Fmnl1	Formin-like protein 1	15.3162	15.7902	16.6014	16.5265	14.4179	NA	NA	NA	15.54	16.308	15.7733	16.5388	15.038	NA	NA	15.4101
FMNL2_MOUSE	Fmnl2	Isoform 3 of Formin-like protein 2	NA	NA	NA	14.662	NA	14.0437	NA	NA	13.4047	14.3534	NA	14.1795	NA	13.7345	NA	NA
FMO1_MOUSE	Fmo1	Dimethylaniline monooxygenase [N-oxide-forming] 1	18.2117	18.6808	18.2258	18.397	17.5822	17.7379	17.6997	17.7932	18.6645	18.2654	18.5517	18.3955	17.7664	17.709	17.919	17.5179
FMO2_MOUSE	Fmo2	Dimethylaniline monooxygenase [N-oxide-forming] 2	15.6846	15.8981	15.3073	15.4196	15.8569	15.4307	15.5163	15.663	16.7236	15.9328	16.1467	16.6062	15.6379	15.634	15.8061	15.7625
FMO3_MOUSE	Fmo3	Dimethylaniline monooxygenase [N-oxide-forming] 3	NA	14.023	NA	14.0923	NA	NA	NA	NA	17.9901	15.2519	16.3035	16.7969	NA	12.6922	NA	NA
FMO4_MOUSE	Fmo4	Dimethylaniline monooxygenase [N-oxide-forming] 4	15.4615	16.1271	15.302	15.8643	14.8713	15.1077	15.1002	15.4178	16.2258	15.8671	15.9626	15.6912	15.2902	15.5102	16.0102	15.1594
FMO5_MOUSE	Fmo5	Flavin-containing monooxygenase 5	19.4416	19.6775	19.2702	19.5174	19.194	19.3483	19.3859	19.3571	19.593	19.5171	19.938	19.5944	19.2687	19.2716	19.1032	19.3695
FMR1_MOUSE	Fmr1	Synaptic functional regulator FMR1	15.6531	16.0214	15.0083	NA	15.4182	15.673	15.0969	15.3436	15.2039	15.1664	15.713	15.3262	15.174	15.6568	15.4682	15.9688
FN3K_MOUSE	Fn3k	Fructosamine-3-kinase	15.9555	15.5305	16.082	15.5998	16.8182	16.5683	16.1772	16.1566	15.9521	15.9015	15.7473	16.0006	16.9852	16.6999	15.4832	16.4324
FNBP1_MOUSE	Fnbp1	Formin-binding protein 1	16.1715	16.1339	16.2785	16.0606	14.3533	14.1879	14.1921	14.1703	15.9332	16.1691	16.0694	16.3779	14.1879	14.2609	14.3419	14.2388
FND3A_MOUSE	Fndc3a	Fibronectin type-III domain-containing protein 3A	16.5033	16.3758	16.5697	16.3505	16.2653	16.2123	16.2532	16.2505	16.3098	16.2125	16.1197	16.2597	16.1749	16.124	15.9031	16.2463
FND3B_MOUSE	Fndc3b	Fibronectin type III domain-containing protein 3B	14.5944	14.6192	14.4774	14.5483	14.2228	14.4252	14.4189	15.06	14.2456	14.1595	13.7951	14.4794	14.2748	14.5263	14.2359	14.3854
FNIP2_MOUSE	Fnip2	Folliculin-interacting protein 2	NA	13.8512	NA	NA	NA	NA	13.8592	14.7928	NA	NA	NA	NA	NA	NA	12.6358	13.1734
FNTA_MOUSE	Fnta	Protein farnesyltransferase/geranylgeranyltransferase type-1 subunit alpha	16.7381	16.8259	16.7233	16.9058	16.1575	16.3038	16.3038	16.3142	16.636	16.5089	16.6566	16.743	16.3087	16.3038	16.7252	16.3087
FOCAD_MOUSE	Focad	Focadhesin	14.6474	15.8654	15.991	15.9115	14.6458	14.7563	14.8887	15.1167	15.6343	15.8403	15.4903	14.968	15.2294	15.2021	14.7857	NA
FOG1_MOUSE	Zfpm1	Zinc finger protein ZFPM1	14.1574	NA	NA	NA	14.3221	14.6353	14.6921	14.5955	13.8114	13.7922	NA	13.8856	14.3143	14.3455	14.6906	14.7079
FOXD1_MOUSE;FOXD2_MOUSE;FOXD3_MOUSE;FOXD4_MOUSE	Foxd1;Foxd2;Foxd3;Foxd4	Forkhead box protein D2	17.7502	17.6557	17.549	17.7081	17.9671	18.1345	18.0916	18.1473	17.7391	17.7471	17.6529	17.7745	18.0365	18.0687	18.2417	18.0504
FOXK1_MOUSE	Foxk1	Forkhead box protein K1	14.6228	14.5742	14.3727	14.4018	14.0684	14.381	14.3214	14.3184	14.5315	14.56	14.7582	14.5224	13.9286	14.1023	14.6667	14.3595
FOXP4_MOUSE	Foxp4	Forkhead box protein P4	15.6404	NA	15.4451	15.0742	NA	NA	NA	14.9946	NA	NA	NA	15.3078	NA	15.1543	NA	14.9009
FPPS_MOUSE	Fdps	Farnesyl pyrophosphate synthase	18.4596	18.4916	18.2918	18.3016	17.9548	18.3617	18.5422	18.6029	18.3268	18.4296	18.203	18.1816	17.9895	18.1924	18.3512	18.5304
FPR2_MOUSE	Fpr2	Formyl peptide receptor 2	14.9388	15.5003	15.2455	15.187	NA	NA	NA	NA	15.3195	15.0127	14.8589	15.3948	NA	NA	NA	NA
FRDA_MOUSE	Fxn	Frataxin, mitochondrial	17.7103	17.5207	18.2387	18.1341	17.9264	17.937	18.1259	17.912	17.7162	17.5272	16.9769	17.6152	18.0717	17.7168	17.3316	17.401
FRG1_MOUSE	Frg1	Protein FRG1	15.7123	15.9412	16.1288	15.8419	NA	NA	NA	NA	14.9479	15.6817	15.8664	16.0672	15.0336	15.3027	NA	NA
FRIH_MOUSE	Fth1	Ferritin heavy chain	18.606	19.4129	18.9318	18.7099	18.2384	18.0022	17.4417	17.9555	18.9416	18.8517	18.713	19.0498	17.7418	17.8239	18.1433	17.6531
FRIL1_MOUSE	Ftl1	Ferritin light chain 1	19.8247	20.4271	20.1677	19.9252	19.6694	19.5147	18.8951	19.4772	19.9895	20.0256	19.8351	19.9536	19.2247	19.1189	19.4145	19.1545
FRITZ_MOUSE	Wdpcp	WD repeat-containing and planar cell polarity effector protein fritz homolog	16.9477	16.926	16.9615	17.1132	16.3777	16.5389	16.6361	16.8541	16.8031	17.1617	17.0257	16.8153	NA	16.9283	16.8599	NA
FRPD4_MOUSE	Frmpd4	FERM and PDZ domain-containing protein 4	14.7375	NA	14.3453	13.0665	14.1414	13.9666	NA	14.7184	15.2197	14.3938	14.9122	NA	14.4141	NA	14.1414	14.3461
FSCN1_MOUSE	Fscn1	Fascin	16.8103	17.1412	16.9708	16.8511	15.6268	15.5094	15.2295	15.4575	16.7323	16.5225	16.3548	17.093	15.3496	15.2963	15.2744	15.2893
FSP1_MOUSE	Aifm2	Ferroptosis suppressor protein 1	17.182	17.271	17.093	17.0397	16.4834	16.5675	16.5421	16.6512	17.1186	17.0127	17.3399	17.188	16.6939	16.5788	16.6305	16.3231
FTCD_MOUSE	Ftcd	Formimidoyltransferase-cyclodeaminase	19.4303	19.2712	19.3755	19.5841	19.7927	20.0367	19.8644	19.9473	19.6108	19.6249	19.4591	19.4453	19.8731	19.9722	19.8563	20.1077
FTO_MOUSE	Fto	Alpha-ketoglutarate-dependent dioxygenase FTO	14.626	15.0767	14.9363	14.8071	14.5114	14.5424	14.5398	14.5498	14.6819	14.6497	14.7112	14.8332	14.573	14.6026	14.1288	14.5803
FUBP1_MOUSE	Fubp1	Far upstream element-binding protein 1	17.0185	17.0082	17.1465	17.0571	16.7444	16.6298	16.6524	16.6894	16.8858	16.9748	16.8	17.1249	16.5597	16.5495	16.4103	16.8156
FUBP2_MOUSE	Khsrp	Far upstream element-binding protein 2	17.4495	17.5486	17.4923	17.3503	17.4496	17.3103	17.3504	17.3811	17.364	17.3725	17.2721	17.5654	17.3477	17.324	17.3315	17.5021
FUCM_MOUSE	Fuom	Fucose mutarotase	15.7333	15.5512	16.1582	15.6696	15.3155	15.7208	15.7183	15.7079	15.6086	15.5348	15.4271	16.0142	15.5829	15.7007	15.8581	15.2563
FUMH_MOUSE	Fh	Fumarate hydratase, mitochondrial	18.2418	18.0631	18.1469	18.0905	18.3866	18.3914	18.4593	18.4122	18.1933	18.0603	18.1081	18.1298	18.5319	18.4966	18.5355	18.3831
FUND1_MOUSE	Fundc1	FUN14 domain-containing protein 1	16.7638	16.4685	17.0815	17.007	16.4006	16.4098	16.6517	15.9763	16.6958	16.7217	16.6218	17.0605	16.8389	16.3363	16.3387	16.1608
FUS_MOUSE	Fus	RNA-binding protein FUS	17.4259	17.5742	17.4859	17.1995	17.1494	17.104	17.137	17.232	17.2769	17.3086	17.1795	17.5868	17.101	17.0943	17.1765	17.3271
FXL20_MOUSE	Fbxl20	F-box/LRR-repeat protein 20	15.5767	15.3524	15.3326	15.8658	15.1483	15.2994	15.3871	15.2589	15.311	15.7931	15.7207	15.8981	15.4366	15.2557	15.2781	15.3976
FXR1_MOUSE	Fxr1	Fragile X mental retardation syndrome-related protein 1	16.4109	16.4839	16.192	16.1954	16.1132	15.9818	16.0339	16.1518	16.1886	16.2254	16.2874	16.3859	16.0271	15.9907	16.0912	16.0912
FXR2_MOUSE	Fxr2	Fragile X mental retardation syndrome-related protein 2	15.8125	15.9944	15.7348	15.6853	15.6135	15.4603	15.52	15.638	15.4245	15.5272	15.4311	15.7227	15.4013	15.1708	15.4454	15.4844
FXRD1_MOUSE	Foxred1	FAD-dependent oxidoreductase domain-containing protein 1	17.7968	18.3023	18.0549	18.1831	NA	NA	NA	NA	18.3063	18.3411	18.4087	18.2447	NA	NA	NA	NA
FYB1_MOUSE	Fyb1	FYN-binding protein 1	14.2661	14.9904	14.0336	14.4079	NA	NA	11.6594	NA	13.9149	14.2565	14.345	14.7035	NA	12.1218	NA	11.8182
FYCO1_MOUSE	Fyco1	FYVE and coiled-coil domain-containing protein 1	15.7279	15.8322	15.4851	15.6073	15.7889	15.5963	15.5958	15.3915	15.5941	15.6768	15.7628	15.6929	15.5274	15.7008	15.705	15.6403
FYN_MOUSE	Fyn	Tyrosine-protein kinase Fyn	16.4322	15.8075	15.866	15.9429	NA	14.6674	16.6114	NA	15.0156	14.2555	14.0494	16.1353	14.7975	NA	NA	NA
G3BP1_MOUSE	G3bp1	Ras GTPase-activating protein-binding protein 1	17.3492	17.3704	17.4315	17.509	17.2998	17.293	17.3708	17.3267	17.2384	17.4195	17.1141	17.3364	17.2588	17.2749	17.1495	17.3548
G3BP2_MOUSE	G3bp2	Ras GTPase-activating protein-binding protein 2	16.4856	16.32	16.633	16.4534	16.0287	16.0838	16.1427	16.0445	16.0657	16.3691	16.111	16.3736	15.9423	16.1254	16.0502	16.3176
G3P_MOUSE	Gapdh	Glyceraldehyde-3-phosphate dehydrogenase	20.4995	20.4183	20.5423	20.4794	20.6765	20.6022	20.6995	20.5638	20.3773	20.3734	20.1949	20.3771	20.6274	20.3681	20.3485	20.4427
G3UWD9_MOUSE;Q5SZ92_MOUSE;Q5SZ93_MOUSE	Slc17a3	Solute carrier family 17 (sodium phosphate), member 3	16.7694	16.0786	16.7692	NA	17.2567	17.1906	17.058	16.9865	15.9418	15.7082	15.9065	16.0982	16.8535	17.165	16.6484	16.8306
G3UWE2_MOUSE	F830016B08Rik	Interferon-gamma-inducible GTPase Ifgga4 protein	16.8094	15.7584	16.4572	16.1445	NA	NA	NA	NA	15.3741	15.7631	15.6105	15.6408	NA	NA	NA	NA
G3UXW9_MOUSE	Gps1	COP9 signalosome complex subunit 1	14.1913	14.15	13.9061	14.8214	15.5152	15.0959	14.6936	15.3411	13.0138	13.987	14.3648	14.2161	14.657	15.5705	14.8109	15.4408
G3UZ63_MOUSE;G3UZG5_MOUSE;G3X961_MOUSE	Klhdc4	Kelch domain-containing protein 4	16.728	15.9854	16.2259	16.3142	16.7839	16.6212	16.4766	16.2259	15.959	16.3239	16.574	16.453	16.6425	16.8165	16.863	16.8919
G3UZT2_MOUSE	Selenbp2	Selenium-binding protein 2 (Fragment)	19.0347	17.7144	18.6113	18.5603	19.7312	19.6637	19.4687	19.7236	18.0075	18.1404	17.9849	18.1607	19.3791	19.6074	19.065	19.8654
G3X8Q5_MOUSE;G3X9T8_MOUSE	Cp	Ceruloplasmin	13.4448	13.9214	13.4134	13.4851	12.2442	NA	NA	NA	13.1589	13.2772	13.0391	13.4451	NA	12.4762	8.44358	11.7953
G3X8Q9_MOUSE;Q9WUD0_MOUSE	Cyp2b10	Cytochrome P450	16.694	16.7177	16.2707	16.4548	16.036	16.2613	16.3273	16.4911	16.6866	15.7483	16.0635	16.118	15.8613	16.0972	15.5445	15.3645
G3X8T9_MOUSE	Serpina3n	Serine protease inhibitor A3N	17.0374	17.1763	17.2025	16.8214	15.9019	15.9864	15.9335	15.9141	16.7257	16.8699	16.7677	16.887	15.8371	15.9976	15.6851	16.0583
G3X8U3_MOUSE	2210016F16Rik	Queuosine salvage protein	16.8757	17.1353	16.8867	17.0554	16.8478	16.8512	16.9072	17.0345	17.0548	17.0463	16.884	17.0711	16.8754	16.8078	16.7414	16.8075
G3X8X0_MOUSE;Q05BH3_MOUSE	Dhx16	RNA helicase	15.1746	15.1069	15.3051	15.3423	15.0059	15.0845	15.03	15.0129	14.9339	15.1523	15.1856	15.2173	15.3356	14.8864	14.8301	15.1224
G3X924_MOUSE	Plvap	Plasmalemma vesicle-associated protein	16.52	16.454	16.3534	16.3557	15.5339	16.0115	15.3558	15.7425	15.936	16.2771	16.2899	16.4837	15.9329	15.6777	NA	16.1084
G3X928_MOUSE	Sec23ip	SEC23-interacting protein	18.3478	18.885	18.3924	18.5698	18.3045	18.4336	18.5114	18.6249	18.7486	18.5636	18.2231	18.4574	18.2362	18.2904	18.3435	18.3908
G3X972_MOUSE	Sec24c	Sec24-related gene family, member C (S. cerevisiae)	17.2173	17.4512	17.3792	17.4623	17.2084	17.2008	17.1566	17.1875	17.4557	17.4283	17.3279	17.4395	17.2259	17.1083	17.2263	17.2337
G3X973_MOUSE	Stab1	Stabilin-1	15.4954	15.1851	15.0554	15.2208	15.5385	15.1851	15.3682	15.2373	14.9565	14.3712	15.3608	15.1851	15.3924	NA	15.2683	15.4992
G3X9B1_MOUSE	Heatr1	HEAT repeat-containing protein 1	15.8783	15.9293	15.7628	15.9758	16.001	15.8356	15.9046	15.8849	15.6587	15.8411	15.7383	15.8907	16.051	15.9273	15.8849	15.813
G3X9D6_MOUSE	Apon	Apolipoprotein N	16.3937	15.936	16.4355	15.3426	15.3209	16.0769	NA	15.4461	15.601	15.3963	15.1821	15.1791	15.3223	15.3907	15.3786	NA
G3X9R9_MOUSE	Gpr182	G-protein-coupled receptor 182	16.7632	16.7221	16.5104	16.7492	16.8885	16.8995	16.7047	17.0089	16.4848	16.6758	16.8991	16.8592	16.5752	16.4728	16.5731	16.5568
G3X9Y6_MOUSE	Akr1c19	Aldo-keto reductase family 1, member C19	18.9629	18.7452	18.7477	18.751	19.2756	19.4902	19.0988	19.2332	18.8393	18.4842	18.7707	18.2977	19.2885	19.3325	19.5564	18.9466
G5E895_MOUSE	Akr1b10	Aldo-keto reductase family 1, member B10 (aldose reductase)	17.2982	17.4826	17.1973	17.514	15.8343	15.9504	NA	15.5431	17.4143	17.374	17.4386	17.5596	15.8489	NA	15.2242	16.1861
[truncated: 3,545 more rows]
